# Supplementary material for: Dual function of the PI3K-Akt-mTORC1 axis in myelination of the peripheral nervous system
Source: eLife. 2017 Sep 7;6:e29241. doi: 10.7554/eLife.29241 (PMC5589416; doi:10.7554/eLife.29241)
Supplement: Figure 3—source data 1. [file elife-29241-fig3-data1.xlsx]

## Sheet: Control vs PTENKO
Identifier	gene_id	gene_name	type	strand	seqid	start	end	biotypes	description	hgnc_symbol	GO BP	GO MF	GO CC	gc	width	isPresent	log2 Ratio	pValue	fdr	Dev1 [normalized count]	Dev2 [normalized count]	Dev3 [normalized count]	Dev4 [normalized count]	Dev5 [normalized count]	Dev6 [normalized count]	Dev7 [normalized count]	Dev8 [normalized count]	Dev9 [normalized count]	Dev10 [normalized count]	Dev11 [normalized count]	Dev12 [normalized count]	Maint1 [normalized count]	Maint2 [normalized count]	Maint3 [normalized count]	Maint4 [normalized count]	Maint5 [normalized count]	Maint6 [normalized count]	Dev1 [FPKM]	Dev2 [FPKM]	Dev3 [FPKM]	Dev4 [FPKM]	Dev5 [FPKM]	Dev6 [FPKM]	Dev7 [FPKM]	Dev8 [FPKM]	Dev9 [FPKM]	Dev10 [FPKM]	Dev11 [FPKM]	Dev12 [FPKM]
ENSMUSG00000037625	ENSMUSG00000037625	Cldn11	protein_coding	+	3	31149920	31164324	protein_coding	claudin 11 [Source:MGI Symbol;Acc:MGI:106925]	CLDN11	GO:0007155; GO:0007283; GO:0008366	GO:0005198; GO:0005515	GO:0005886; GO:0005887; GO:0005923; GO:0016020; GO:0016021; GO:0030054; GO:0043209; GO:0045178; GO:0070062	0.5086	1870	TRUE	3.168	7.23e-172	9.52e-168	408.8	332.1	367.9	298.1	189.4	288.9	15.02	14.29	12.7	3346	3169	3424	52.45	57.56	117.7	27.61	43.6	44.95	11.3	8.939	10.06	9.432	6.005	9.393	0.4193	0.4241	0.3603	109.7	103.4	113
ENSMUSG00000000223	ENSMUSG00000000223	Drp2	protein_coding	+	X	134404551	134456573	protein_coding	dystrophin related protein 2 [Source:MGI Symbol;Acc:MGI:107432]	DRP2	GO:0007417; GO:0050808	GO:0005515; GO:0008270; GO:0046872	GO:0005737; GO:0005856; GO:0005886; GO:0016020; GO:0030425	0.5177	4462	TRUE	-2.669	1.56e-103	1.03e-99	15910	18370	18370	2367	1745	1941	13500	13040	14890	2681	3114	2458	92860	114200	98880	60860	54090	53420	184.2	207.2	210.5	31.39	23.18	26.44	157.9	162.3	177	36.82	42.6	33.99
ENSMUSG00000063564	ENSMUSG00000063564	Col23a1	protein_coding	+	11	51289920	51583918	protein_coding	collagen, type XXIII, alpha 1 [Source:MGI Symbol;Acc:MGI:2653243]	COL23A1	GO:0070207	GO:0008201; GO:0042803	GO:0005581; GO:0005615; GO:0005886; GO:0009986; GO:0016020; GO:0016021	0.5632	3089	TRUE	-2.575	1.12e-92	4.93e-89	2076	2545	2649	49.86	48.19	71.61	2689	2392	2858	402.2	437.6	375	9501	11720	9045	9025	7985	8107	34.72	41.46	43.83	0.955	0.9246	1.409	45.43	42.98	49.07	7.979	8.647	7.49
ENSMUSG00000021061	ENSMUSG00000021061	Sptb	protein_coding	-	12	76580488	76710547	protein_coding	spectrin beta, erythrocytic [Source:MGI Symbol;Acc:MGI:98387]	SPTB	GO:0006779; GO:0007009; GO:0030097; GO:0051693	GO:0003779; GO:0005200; GO:0030506; GO:0046982; GO:0051015	GO:0005737; GO:0005856; GO:0005886; GO:0008091; GO:0009986; GO:0014731; GO:0016020; GO:0030863; GO:0043234	0.5517	6336	TRUE	-2.321	1.56e-90	5.14e-87	3216	3753	3593	507	321.2	508.4	2604	2928	2940	684.8	803.9	619.7	18930	21410	18620	14840	11980	14100	26.23	29.81	28.99	4.734	3.005	4.878	21.45	25.65	24.61	6.624	7.744	6.035
ENSMUSG00000033998	ENSMUSG00000033998	Kcnk1	protein_coding	+	8	125995102	126030683	protein_coding	potassium channel, subfamily K, member 1 [Source:MGI Symbol;Acc:MGI:109322]	KCNK1	GO:0006810; GO:0006811; GO:0006813; GO:0030322; GO:0034765; GO:0035725; GO:0060075; GO:0071805	GO:0005242; GO:0005244; GO:0005267; GO:0005272; GO:0005515; GO:0022841	GO:0005737; GO:0005768; GO:0005886; GO:0005887; GO:0016020; GO:0016021; GO:0016324; GO:0031526; GO:0034705; GO:1902937	0.5228	2301	TRUE	-2.342	3.38e-87	8.9e-84	2077	2095	1966	645.4	349.2	579.7	1442	1051	1301	399.6	357.8	448.5	2699	3728	2315	1723	1771	1937	46.65	45.82	43.68	16.6	8.995	15.32	32.71	25.36	30.01	10.65	9.49	12.03
ENSMUSG00000043924	ENSMUSG00000043924	Ncmap	protein_coding	-	4	135369576	135398227	protein_coding	noncompact myelin associated protein [Source:MGI Symbol;Acc:MGI:2444888]	NCMAP	GO:0031643; GO:0032290	GO:0019911	GO:0005886; GO:0005887; GO:0016020; GO:0016021; GO:0033270; GO:0043220	0.558	1262	TRUE	-1.961	1.78e-83	3.9e-80	14600	14800	13500	4182	2915	2892	13500	12190	13520	3677	3899	3411	13870	16250	12910	12310	11650	10740	597.6	590.3	546.7	196.1	136.9	139.3	558.1	535.9	568.1	178.6	188.5	166.7
ENSMUSG00000020264	ENSMUSG00000020264	Slc36a2	protein_coding	-	11	55158470	55185077	protein_coding	solute carrier family 36 (proton/amino acid symporter), member 2 [Source:MGI Symbol;Acc:MGI:1891430]	SLC36A2	GO:0010155; GO:0015808; GO:0015816; GO:0015824; GO:0015992; GO:0032973; GO:0035524; GO:0070881; GO:1900925; GO:1902475; GO:1902600	GO:0005280; GO:0005302; GO:0015078; GO:0015180; GO:0015187; GO:0015193	GO:0005737; GO:0005774; GO:0005886; GO:0016020; GO:0016021; GO:0070062	0.5171	2429	TRUE	-2.064	1.76e-81	3.3e-78	4217	4845	3961	2525	2216	2699	2566	2365	2523	1067	1122	921.7	6234	6940	5882	7004	7295	7131	89.73	100.4	83.39	61.52	54.08	67.55	55.13	54.05	55.11	26.92	28.19	23.41
ENSMUSG00000072812	ENSMUSG00000072812	Ahnak2	protein_coding	-	12	112772194	112802657	protein_coding	AHNAK nucleoprotein 2 [Source:MGI Symbol;Acc:MGI:2144831]	AHNAK2	GO:0001778	GO:0003674	GO:0005737; GO:0005886; GO:0030018; GO:0030315; GO:0030659; GO:0043034	0.6139	4247	TRUE	2.184	1.96e-78	3.22e-75	880.1	894.1	832.9	5131	6089	4120	465.8	667.1	627.2	4593	3824	3422	1390	1441	1772	4272	3407	4734	10.71	10.6	10.03	71.49	84.98	58.98	5.723	8.72	7.835	66.29	54.97	49.72
ENSMUSG00000046337	ENSMUSG00000046337	Fam178b	protein_coding	-	1	36562692	36683183	protein_coding	family with sequence similarity 178, member B [Source:MGI Symbol;Acc:MGI:3026913]	FAM178B	GO:0008150	GO:0003674	GO:0005575	0.5702	1332	TRUE	-2.644	2.54e-74	3.71e-71	2301	1982	2169	279.3	233.9	286.2	1092	861.6	1369	359.8	401.9	268.9	5746	6581	5403	5750	6115	5696	89.24	74.86	83.23	12.4	10.4	13.06	42.76	35.89	54.5	16.55	18.41	12.45
ENSMUSG00000021065	ENSMUSG00000021065	Fut8	protein_coding	+	12	77238104	77476338	protein_coding	fucosyltransferase 8 [Source:MGI Symbol;Acc:MGI:1858901]	FUT8	GO:0006487; GO:0007179; GO:0007229; GO:0007585; GO:0016477; GO:0018279; GO:0033578; GO:0036065; GO:0036071; GO:0043112; GO:0046368	GO:0008424; GO:0016740; GO:0016757; GO:0017124; GO:0046921	GO:0005737; GO:0005794; GO:0016020; GO:0016021; GO:0032580; GO:0070062	0.4332	3097	TRUE	-1.722	1e-71	1.32e-68	7124	8468	8255	2818	2442	2659	7545	7699	8412	2316	2546	2340	7501	8324	7619	6883	5987	6053	118.9	137.6	136.3	53.82	46.73	52.19	127.1	138	144.1	45.83	50.17	46.62
ENSMUSG00000033361	ENSMUSG00000033361	Prrg3	protein_coding	+	X	71962624	71972722	protein_coding	proline rich Gla (G-carboxyglutamic acid) 3 (transmembrane) [Source:MGI Symbol;Acc:MGI:2685214]	PRRG3	GO:0008150	GO:0003674; GO:0005509	GO:0005575; GO:0005576; GO:0016020; GO:0016021	0.5264	3227	TRUE	-1.708	2.42e-67	2.89e-64	6863	6780	7714	1809	1360	1546	4184	3819	4528	2139	2385	1991	12560	16760	13330	12430	12410	11930	109.9	105.7	122.2	33.16	24.98	29.13	67.64	65.68	74.42	40.62	45.11	38.07
ENSMUSG00000068794	ENSMUSG00000068794	Col28a1	protein_coding	-	6	7997808	8192617	protein_coding	collagen, type XXVIII, alpha 1 [Source:MGI Symbol;Acc:MGI:2685312]	COL28A1	GO:0007155; GO:0008150; GO:0010466	GO:0003674; GO:0004867; GO:0030414	GO:0005576; GO:0005578; GO:0005581; GO:0005604	0.4955	4230	TRUE	-1.733	2.62e-65	2.88e-62	6102	6139	5097	1902	2422	1973	5028	5061	5435	1616	1844	1745	2015	1505	2064	1493	1053	1132	74.55	73.05	61.61	26.61	33.94	28.36	62.03	66.41	68.17	23.42	26.6	25.45
ENSMUSG00000031596	ENSMUSG00000031596	Slc7a2	protein_coding	+	8	40862396	40922308	protein_coding	solute carrier family 7 (cationic amino acid transporter, y+ system), member 2 [Source:MGI Symbol;Acc:MGI:99828]	SLC7A2	GO:0002537; GO:0003333; GO:0006809; GO:0006810; GO:0006865; GO:0015809; GO:0042116; GO:0043030; GO:0050727; GO:0055085; GO:0097638; GO:0097639; GO:0097640; GO:1902023; GO:1903352; GO:1903400; GO:1903826	GO:0000064; GO:0005289; GO:0005292; GO:0015171; GO:0015181; GO:0015189; GO:0015297; GO:0061459; GO:0097626; GO:0097627	GO:0005886; GO:0005887; GO:0016020; GO:0016021	0.4926	4682	TRUE	-2.528	6.37e-65	6.45e-62	2375	3057	2226	1176	884.3	649.8	2391	3311	3399	368.9	519	437.1	6740	9545	6187	3116	2371	2403	26.21	32.86	24.3	14.86	11.19	8.437	26.65	39.25	38.51	4.829	6.765	5.76
ENSMUSG00000049281	ENSMUSG00000049281	Scn3b	protein_coding	+	9	40269216	40291618	protein_coding	sodium channel, voltage-gated, type III, beta [Source:MGI Symbol;Acc:MGI:1918882]	SCN3B	GO:0006810; GO:0006811; GO:0006814; GO:0010460; GO:0010765; GO:0034765; GO:0035725; GO:0051899; GO:0060048; GO:0060371; GO:0060373; GO:0061337; GO:0072659; GO:0086002; GO:0086005; GO:0086010; GO:0086012; GO:0086014; GO:0086015; GO:0086091; GO:2000649	GO:0005244; GO:0005272; GO:0017080; GO:0044325; GO:0086006	GO:0001518; GO:0005886; GO:0016020; GO:0016021; GO:0030018	0.497	2560	TRUE	-1.848	2.21e-64	2.08e-61	3299	3056	3337	313.3	299.3	351.2	2202	2172	2769	814.3	1027	841.2	806.2	849.2	968	519.9	374.1	409.7	66.6	60.08	66.64	7.24	6.929	8.34	44.89	47.09	57.38	19.5	24.48	20.27
ENSMUSG00000032076	ENSMUSG00000032076	Cadm1	protein_coding	+	9	47530173	47857637	protein_coding	cell adhesion molecule 1 [Source:MGI Symbol;Acc:MGI:1889272]	CADM1	GO:0001889; GO:0002376; GO:0006915; GO:0007155; GO:0007156; GO:0007157; GO:0007275; GO:0007283; GO:0007416; GO:0008037; GO:0009826; GO:0016338; GO:0030154; GO:0042271; GO:0045954; GO:0050715; GO:0051606; GO:0060348	GO:0005102; GO:0005515; GO:0030165; GO:0042803; GO:0050839	GO:0005886; GO:0005911; GO:0008021; GO:0016020; GO:0016021; GO:0016323; GO:0030054; GO:0030424; GO:0030425; GO:0043005; GO:0043196; GO:0045202; GO:0070062; GO:0070852	0.4896	2733	TRUE	1.63	7.9e-64	6.94e-61	2212	2668	2317	6075	5979	4668	1592	1537	1665	7458	6950	7826	1633	1213	1745	862.1	665.8	728.4	41.82	49.11	43.33	131.5	129.6	103.8	30.4	31.21	32.31	167.2	155.2	176.6
ENSMUSG00000045672	ENSMUSG00000045672	Col27a1	protein_coding	+	4	63214004	63334991	protein_coding	collagen, type XXVII, alpha 1 [Source:MGI Symbol;Acc:MGI:2672118]	COL27A1	GO:0003431; GO:0030198	GO:0005201; GO:0046872	GO:0005576; GO:0005578; GO:0005581; GO:0005583	0.6039	4813	TRUE	1.687	4.19e-63	3.45e-60	1613	1675	1567	5012	6290	5012	2404	1922	1495	5791	5157	4664	961.3	719.4	686.3	737.2	407	606.8	17.32	17.52	16.65	61.61	77.45	63.3	26.06	22.17	16.48	73.74	65.39	59.79
ENSMUSG00000017400	ENSMUSG00000017400	Stac2	protein_coding	-	11	98036623	98053462	protein_coding	SH3 and cysteine rich domain 2 [Source:MGI Symbol;Acc:MGI:2144518]	STAC2	GO:0008150; GO:0035556	GO:0003674; GO:0046872	GO:0005575	0.5861	1800	TRUE	4.558	6.63e-63	5.13e-60	13.9	9.412	11.77	85.67	75.19	75.27	39.35	27.33	19.54	298.8	252.8	280.5	25.09	19.53	66.96	14.2	13.18	7.706	0.3992	0.2632	0.3344	2.816	2.476	2.542	1.141	0.8429	0.5759	10.18	8.573	9.614
ENSMUSG00000022231	ENSMUSG00000022231	Sema5a	protein_coding	+	15	32244813	32696341	protein_coding	sema domain, seven thrombospondin repeats (type 1 and type 1-like), transmembrane domain (TM) and short cytoplasmic domain, (semaphorin) 5A [Source:MGI Symbol;Acc:MGI:107556]	SEMA5A	GO:0001569; GO:0001938; GO:0002043; GO:0007162; GO:0007275; GO:0007399; GO:0007411; GO:0007413; GO:0021536; GO:0030154; GO:0030836; GO:0035413; GO:0045766; GO:0048754; GO:0048842; GO:0048843; GO:0050918; GO:0051897; GO:0060326; GO:0071526; GO:0090091; GO:1990256; GO:2000352; GO:2001028	GO:0008046; GO:0030215; GO:0035373; GO:0043395; GO:0045545	GO:0016020; GO:0016021; GO:0070062	0.4587	10809	TRUE	-2.792	4.74e-61	3.47e-58	5608	4670	7723	737.5	573.3	635.9	7043	7085	8343	755.8	1005	827.7	17530	18280	21240	6790	5826	6401	26.81	21.74	36.53	4.037	3.144	3.577	34.01	36.38	40.95	4.286	5.677	4.725
ENSMUSG00000026442	ENSMUSG00000026442	Nfasc	protein_coding	-	1	132564690	132741797	protein_coding	neurofascin [Source:MGI Symbol;Acc:MGI:104753]	NFASC	GO:0002175; GO:0007155; GO:0007411; GO:0007422; GO:0019226; GO:0030913; GO:0034113; GO:0042552; GO:0045162; GO:0050808; GO:0071205; GO:0072661	GO:0005515; GO:0019904; GO:0086080	GO:0005622; GO:0005886; GO:0005925; GO:0016020; GO:0016021; GO:0030424; GO:0033010; GO:0033268; GO:0033270; GO:0043194; GO:0043209; GO:0070062; GO:0097454	0.5464	4278	TRUE	-1.822	9.52e-61	6.59e-58	5606	6426	6027	2120	1623	1744	5267	5207	5438	1661	1949	1484	10730	12680	10350	12570	11140	13330	67.71	75.59	72.02	29.33	22.49	24.78	64.25	67.55	67.43	23.8	27.8	21.41
ENSMUSG00000033105	ENSMUSG00000033105	Lss	protein_coding	+	10	76531607	76557138	protein_coding	lanosterol synthase [Source:MGI Symbol;Acc:MGI:1336155]	LSS	GO:0006629; GO:0006694; GO:0006695; GO:0016125	GO:0000250; GO:0003824; GO:0016853; GO:0016866	GO:0005783; GO:0005811; GO:0016020; GO:0043231	0.51	3125	TRUE	-1.694	1.09e-59	7.18e-57	8614	8752	8071	2318	1902	2445	2164	3454	4399	2619	2948	2278	1697	1880	1843	2462	2093	1975	142.4	140.9	132	43.88	36.06	47.56	36.13	61.35	74.66	51.37	57.57	44.96
ENSMUSG00000031349	ENSMUSG00000031349	Nsdhl	protein_coding	+	X	72918557	72958514	protein_coding	NAD(P) dependent steroid dehydrogenase-like [Source:MGI Symbol;Acc:MGI:1099438]	NSDHL	GO:0001942; GO:0006629; GO:0006694; GO:0006695; GO:0007224; GO:0008202; GO:0008203; GO:0016126; GO:0055114; GO:0060716	GO:0003854; GO:0016491; GO:0016616; GO:0047012	GO:0005783; GO:0005811; GO:0016020; GO:0016021; GO:0043231	0.4541	1580	TRUE	-1.458	1.53e-59	9.61e-57	3775	3735	3835	1499	1282	1452	1512	1889	2295	1290	1467	1357	1047	1173	1047	1790	1705	1772	123.5	119	124.1	56.13	48.1	55.87	49.96	66.37	77.06	50.04	56.67	53
ENSMUSG00000027820	ENSMUSG00000027820	Mme	protein_coding	+	3	63241537	63386030	protein_coding	membrane metallo endopeptidase [Source:MGI Symbol;Acc:MGI:97004]	MME	GO:0006508; GO:0006518; GO:0019233; GO:0046449; GO:0050435; GO:0071345; GO:0071492; GO:0071493	GO:0004175; GO:0004222; GO:0008233; GO:0008237; GO:0008238; GO:0008270; GO:0016787; GO:0042277; GO:0046872	GO:0005737; GO:0005886; GO:0005903; GO:0005925; GO:0008021; GO:0016020; GO:0016021; GO:0030424; GO:0030425; GO:0044306; GO:0045202; GO:0070062	0.433	2680	TRUE	-2.231	1.46e-56	8.71e-54	15140	19830	21000	11150	8794	9116	6896	6047	8116	3868	4391	3624	8070	10050	9378	11980	9960	9842	291.8	372.5	400.5	246.2	194.5	206.8	134.3	125.2	160.6	88.47	99.99	83.44
ENSMUSG00000021273	ENSMUSG00000021273	Fdft1	protein_coding	-	14	63145153	63177793	protein_coding	farnesyl diphosphate farnesyl transferase 1 [Source:MGI Symbol;Acc:MGI:102706]	FDFT1	GO:0006629; GO:0006694; GO:0006695; GO:0008152; GO:0008202; GO:0008203; GO:0008299; GO:0008610; GO:0009058; GO:0016126; GO:0045338; GO:0055114	GO:0003824; GO:0004310; GO:0016491; GO:0016740; GO:0016765; GO:0051996	GO:0005783; GO:0016020; GO:0016021; GO:0043231	0.501	2860	TRUE	-1.41	1.56e-56	8.91e-54	4598	4437	4256	2095	1842	1892	2536	2210	3058	1650	1771	1570	2742	3158	3154	2626	2331	2437	83.08	78.08	76.08	43.34	38.17	40.21	46.27	42.89	56.73	35.36	37.8	33.88
ENSMUSG00000049122	ENSMUSG00000049122	Frmd3	protein_coding	+	4	74013442	74202214	protein_coding	FERM domain containing 3 [Source:MGI Symbol;Acc:MGI:2442466]	FRMD3	GO:0008150	GO:0003674; GO:0008092	GO:0005575; GO:0005737; GO:0005856; GO:0016020; GO:0016021; GO:0019898	0.4461	3170	TRUE	-1.907	4.11e-56	2.26e-53	5204	5123	6125	1590	1192	1368	3702	4391	4840	1343	1722	1306	2102	2393	2830	1807	1573	1475	84.83	81.33	98.77	29.67	22.28	26.23	60.93	76.88	80.99	25.97	33.16	25.42
ENSMUSG00000031604	ENSMUSG00000031604	Msmo1	protein_coding	-	8	64718139	64733792	protein_coding	methylsterol monoxygenase 1 [Source:MGI Symbol;Acc:MGI:1913484]	MSMO1	GO:0006629; GO:0006633; GO:0006694; GO:0008202; GO:0016126; GO:0055114	GO:0000254; GO:0005506; GO:0016491	GO:0005783; GO:0016020; GO:0016021	0.452	1753	TRUE	-1.621	2.69e-54	1.42e-51	9620	9568	8280	3849	3185	3692	5187	4086	5686	2879	3314	2716	3706	3830	3863	4264	3925	3558	283.6	274.7	241.5	129.9	107.7	128	154.4	129.4	172.1	100.7	115.4	95.61
ENSMUSG00000059743	ENSMUSG00000059743	Fdps	protein_coding	-	3	89093588	89101959	protein_coding	farnesyl diphosphate synthetase [Source:MGI Symbol;Acc:MGI:104888]	FDPS	GO:0006629; GO:0006694; GO:0006695; GO:0008202; GO:0008203; GO:0008299; GO:0016126; GO:0045337; GO:0045542; GO:0061051	GO:0004161; GO:0004311; GO:0004337; GO:0016740; GO:0044822; GO:0046872	GO:0005654; GO:0005737; GO:0005739; GO:0005759; GO:0005777	0.5283	1174	TRUE	-1.442	5.33e-54	2.7e-51	9421	8648	8757	3259	2590	3089	4137	4213	5344	3219	3541	3087	2406	2629	2707	2615	2385	2529	414.4	370.5	381.1	164.1	130.7	159.8	183.8	199.1	241.3	168	184	162.1
ENSMUSG00000026675	ENSMUSG00000026675	Hsd17b7	protein_coding	-	1	169949535	169969241	protein_coding	hydroxysteroid (17-beta) dehydrogenase 7 [Source:MGI Symbol;Acc:MGI:1330808]	HSD17B7	GO:0006629; GO:0006694; GO:0006695; GO:0008152; GO:0055114	GO:0000253; GO:0004303; GO:0005148; GO:0016491	GO:0005783; GO:0005886; GO:0016020; GO:0016021	0.4756	3029	TRUE	-1.511	8.21e-53	4e-50	2077	2106	1954	908.3	809.8	853.7	1543	1209	1646	709.7	738.2	701.7	2194	2391	2182	2169	1896	1828	35.44	34.99	32.99	17.74	15.85	17.14	26.58	22.15	28.83	14.36	14.88	14.29
ENSMUSG00000046844	ENSMUSG00000046844	Vat1l	protein_coding	+	8	114205630	114374071	protein_coding	vesicle amine transport protein 1 homolog-like (T. californica) [Source:MGI Symbol;Acc:MGI:2142534]	VAT1L	GO:0055114	GO:0008270; GO:0008748; GO:0016491; GO:0043738; GO:0043826; GO:0043883; GO:0043914; GO:0052693		0.5169	2791	TRUE	-1.841	4.77e-52	2.24e-49	16120	15300	13790	1884	1522	2180	3691	3718	5665	4023	4842	3723	17050	19960	18560	18480	16550	19470	298.4	275.9	252.6	39.92	32.31	47.47	69	73.93	107.7	88.33	105.9	82.28
ENSMUSG00000021390	ENSMUSG00000021390	Ogn	protein_coding	+	13	49608071	49624500	protein_coding	osteoglycin [Source:MGI Symbol;Acc:MGI:109278]	OGN		GO:0008083	GO:0005576; GO:0005578; GO:0005615; GO:0031012; GO:0070062; GO:1903561	0.363	2540	TRUE	-1.94	1.55e-51	7.05e-49	13960	15120	17200	4107	3139	4207	8048	6810	8754	3542	4634	3847	45840	50850	45810	73680	82550	77710	284	299.7	346.2	95.69	73.26	100.7	165.3	148.8	182.8	85.49	111.4	93.45
ENSMUSG00000032470	ENSMUSG00000032470	Mras	protein_coding	-	9	99385420	99437381	protein_coding	muscle and microspikes RAS [Source:MGI Symbol;Acc:MGI:1100856]	MRAS	GO:0007165; GO:0007264	GO:0000166; GO:0005525; GO:0030742	GO:0005886; GO:0016020; GO:0070062	0.5268	1387	TRUE	-1.392	5.77e-51	2.53e-48	5959	5564	6374	1965	1792	1778	3271	4628	4930	2180	2463	2151	10470	11680	11220	11480	10370	11590	222	201.9	234.9	83.8	76.56	77.94	123.1	185.2	188.5	96.34	108.4	95.69
ENSMUSG00000045294	ENSMUSG00000045294	Insig1	protein_coding	+	5	28071363	28078662	protein_coding	insulin induced gene 1 [Source:MGI Symbol;Acc:MGI:1916289]	INSIG1	GO:0006629; GO:0006641; GO:0006695; GO:0006991; GO:0008202; GO:0008203; GO:0010894; GO:0016126; GO:0032933; GO:0042472; GO:0042474; GO:0045599; GO:0045717; GO:0060021; GO:0060363; GO:1901303	GO:0005515	GO:0005783; GO:0016020; GO:0016021; GO:0032937	0.4576	1727	TRUE	-1.54	2.32e-50	9.86e-48	6218	7682	7198	4047	3489	3974	6807	3273	4610	2384	2634	2215	3231	4295	4197	4713	4117	4022	186.1	223.9	213.1	138.7	119.7	139.9	205.7	105.2	141.6	84.63	93.1	79.14
ENSMUSG00000023064	ENSMUSG00000023064	Sncg	protein_coding	-	14	34370274	34374789	protein_coding	synuclein, gamma [Source:MGI Symbol;Acc:MGI:1298397]	SNCG	GO:0007268; GO:0008344; GO:0009306; GO:0014059; GO:0046928; GO:0050808	GO:0005515; GO:0043014; GO:0048487	GO:0005737; GO:0005856; GO:0005886; GO:0030424; GO:0043025; GO:0043679; GO:0048471; GO:0070062	0.5657	852	TRUE	-1.764	5.9e-50	2.43e-47	3689	3490	3646	1123	993.9	1065	2058	2071	2374	881.5	1257	1038	12010	14950	14050	14760	13990	13670	223.7	206.2	218.8	78	69.14	76	126.1	134.9	147.8	63.42	90.05	75.16
ENSMUSG00000002881	ENSMUSG00000002881	Nab1	protein_coding	-	1	52457294	52500679	protein_coding	Ngfi-A binding protein 1 [Source:MGI Symbol;Acc:MGI:107564]	NAB1	GO:0001958; GO:0006351; GO:0006355; GO:0014037; GO:0042552; GO:0045682; GO:0045892	GO:0008134	GO:0005634	0.4888	2349	TRUE	-1.828	1.34e-49	5.32e-47	1669	1699	1902	443.8	336	387.4	1276	1430	1595	450.1	562.1	464.2	2620	2728	2663	2332	2049	1935	36.71	36.4	41.39	11.17	8.476	10.02	28.35	33.78	36	11.74	14.6	12.19
ENSMUSG00000029999	ENSMUSG00000029999	Tgfa	protein_coding	+	6	86195390	86275639	protein_coding	transforming growth factor alpha [Source:MGI Symbol;Acc:MGI:98724]	TGFA	GO:0000187; GO:0001525; GO:0007173; GO:0008284; GO:0043066; GO:0045741; GO:0045840; GO:0048523; GO:0050679; GO:0051781; GO:0060749; GO:0072574	GO:0001948; GO:0005154; GO:0008083	GO:0005576; GO:0005615; GO:0005634; GO:0005886; GO:0005887; GO:0009986; GO:0016020; GO:0016021; GO:0016323; GO:0031410; GO:0048471	0.5311	2317	TRUE	-2.593	1.37e-49	5.32e-47	817.5	929.1	703.4	88.02	68.21	95.55	518.7	540.4	657.5	113.3	167.4	126	2813	2871	2791	2910	2471	2589	18.23	20.18	15.52	2.247	1.745	2.507	11.68	12.94	15.05	2.997	4.409	3.356
ENSMUSG00000043298	ENSMUSG00000043298	Smco3	protein_coding	-	6	136829927	136835452	protein_coding	single-pass membrane protein with coiled-coil domains 3 [Source:MGI Symbol;Acc:MGI:2443451]	SMCO3	GO:0008150	GO:0003674	GO:0005575; GO:0016020; GO:0016021	0.4509	1562	TRUE	-1.48	4e-49	1.51e-46	4202	4347	4673	1678	1231	1533	2903	3201	3615	1423	1763	1537	3153	3509	3332	3500	2945	3045	139	140	152.9	63.55	46.71	59.67	96.95	113.7	122.7	55.83	68.85	60.69
ENSMUSG00000005338	ENSMUSG00000005338	Cadm3	protein_coding	-	1	173333258	173367695	protein_coding	cell adhesion molecule 3 [Source:MGI Symbol;Acc:MGI:2137858]	CADM3	GO:0007155; GO:0007156; GO:0007157; GO:0008104	GO:0005515; GO:0042803	GO:0005886; GO:0005911; GO:0016020; GO:0016021; GO:0030054	0.5484	2409	TRUE	-1.494	5.65e-49	2.07e-46	5396	5752	5106	654.2	433.9	804.4	4535	4023	4509	1827	2168	1764	18200	20110	17510	17670	16080	17950	115.7	120.2	108.3	16.06	10.67	20.3	98.21	92.67	99.27	46.48	54.93	45.18
ENSMUSG00000031558	ENSMUSG00000031558	Slit2	protein_coding	+	5	47983138	48307733	protein_coding	slit homolog 2 (Drosophila) [Source:MGI Symbol;Acc:MGI:1315205]	SLIT2	GO:0001656; GO:0001657; GO:0001701; GO:0001933; GO:0002042; GO:0002689; GO:0006935; GO:0007275; GO:0007399; GO:0007409; GO:0007411; GO:0008045; GO:0008285; GO:0010593; GO:0010596; GO:0010629; GO:0014912; GO:0016337; GO:0021772; GO:0021836; GO:0021972; GO:0022029; GO:0030154; GO:0030308; GO:0030336; GO:0030517; GO:0030837; GO:0031290; GO:0033563; GO:0034260; GO:0035385; GO:0043065; GO:0043116; GO:…	GO:0005095; GO:0005102; GO:0005509; GO:0005515; GO:0008201; GO:0042802; GO:0042803; GO:0043237; GO:0043394; GO:0043395; GO:0045499; GO:0048495	GO:0005576; GO:0005615; GO:0005737; GO:0005886; GO:0009986; GO:0070062	0.4609	3644	TRUE	-1.983	2.26e-48	8.04e-46	1326	1313	1348	656.5	836.9	690.1	452.4	423.2	638.4	296.3	405.6	303.6	7133	8498	6024	6766	5612	5144	18.81	18.13	18.91	10.66	13.61	11.51	6.478	6.446	9.293	4.983	6.792	5.14
ENSMUSG00000006517	ENSMUSG00000006517	Mvd	protein_coding	-	8	122433596	122443422	protein_coding	mevalonate (diphospho) decarboxylase [Source:MGI Symbol;Acc:MGI:2179327]	MVD	GO:0006629; GO:0006694; GO:0006695; GO:0008202; GO:0008203; GO:0008284; GO:0008299; GO:0016126; GO:0019287	GO:0000166; GO:0004163; GO:0005524; GO:0016829; GO:0016831; GO:0030544; GO:0042803	GO:0005777; GO:0005782; GO:0005829	0.5934	1761	TRUE	-1.449	6.03e-48	2.09e-45	2717	2668	2599	923.6	780.2	814.9	749.1	838	1193	947.5	1067	903.3	433.3	545.8	493.1	493.8	468.4	585.7	79.73	76.24	75.45	31.03	26.26	28.13	22.2	26.41	35.94	32.98	36.99	31.65
ENSMUSG00000020431	ENSMUSG00000020431	Adcy1	protein_coding	+	11	7063489	7178506	protein_coding	adenylate cyclase 1 [Source:MGI Symbol;Acc:MGI:99677]	ADCY1	GO:0006171; GO:0007190; GO:0007409; GO:0007616; GO:0009190; GO:0035556; GO:0042752; GO:0048511	GO:0000166; GO:0004016; GO:0005516; GO:0005524; GO:0008294; GO:0016829; GO:0016849; GO:0046872	GO:0005634; GO:0005737; GO:0005886; GO:0016020; GO:0016021; GO:0070062	0.5257	12259	TRUE	-2.063	1.91e-47	6.45e-45	3701	3219	4156	460	472.3	679.9	1882	2066	2501	789.4	1094	757.4	12240	14310	13360	7693	5478	6340	15.6	13.22	17.33	2.221	2.284	3.372	8.013	9.353	10.82	3.947	5.445	3.812
ENSMUSG00000022321	ENSMUSG00000022321	Cdh10	protein_coding	+	15	18818947	19014236	protein_coding	cadherin 10 [Source:MGI Symbol;Acc:MGI:107436]	CDH10	GO:0007155; GO:0007156	GO:0005509; GO:0046872	GO:0005886; GO:0016020; GO:0016021	0.4064	3039	TRUE	2.103	1.51e-46	4.95e-44	241.9	252	158.9	199.5	169.5	273.3	105.5	97.95	118.3	912.2	936.8	1024	101	88.28	153.5	77.48	74.26	105.4	4.114	4.173	2.673	3.884	3.305	5.466	1.812	1.789	2.065	18.4	18.81	20.8
ENSMUSG00000022122	ENSMUSG00000022122	Ednrb	protein_coding	-	14	103814625	103844173	protein_coding	endothelin receptor type B [Source:MGI Symbol;Acc:MGI:102720]	EDNRB	GO:0000122; GO:0001755; GO:0001934; GO:0006885; GO:0007165; GO:0007186; GO:0007200; GO:0007204; GO:0007422; GO:0007497; GO:0008217; GO:0008284; GO:0014043; GO:0014826; GO:0019233; GO:0019934; GO:0030318; GO:0031620; GO:0032269; GO:0032496; GO:0035645; GO:0035810; GO:0035815; GO:0042045; GO:0042310; GO:0042311; GO:0043066; GO:0043473; GO:0048066; GO:0048246; GO:0048265; GO:0048484; GO:0050678; GO:…	GO:0004871; GO:0004930; GO:0004962; GO:0005515; GO:0017046; GO:0031702	GO:0005829; GO:0005886; GO:0016020; GO:0016021; GO:0031965; GO:0045121	0.433	3933	TRUE	2.163	4.76e-46	1.53e-43	10360	11600	8835	17130	16340	17740	6204	5412	5660	45530	42130	49920	357.1	171.6	286.3	279.3	267.8	322.5	136.1	148.5	114.8	257.7	246.2	274.2	82.32	76.37	76.34	709.6	653.7	783.1
ENSMUSG00000029765	ENSMUSG00000029765	Plxna4	protein_coding	-	6	32144268	32588192	protein_coding	plexin A4 [Source:MGI Symbol;Acc:MGI:2179061]	PLXNA4	GO:0007165; GO:0007399; GO:0007411; GO:0008045; GO:0021602; GO:0021610; GO:0021612; GO:0021615; GO:0021636; GO:0021637; GO:0021644; GO:0021784; GO:0021785; GO:0021793; GO:0021960; GO:0048485; GO:0048812; GO:0048841; GO:0050923; GO:0071526; GO:1902287	GO:0005515; GO:0017154	GO:0005886; GO:0016020; GO:0016021	0.5156	12877	TRUE	1.898	5.03e-46	1.58e-43	267	283.7	270.8	490.4	417.3	453	385.3	303.3	355.2	1037	902.2	1115	137.9	106.9	191.8	108.9	77.3	92.46	1.071	1.109	1.075	2.254	1.921	2.139	1.562	1.307	1.464	4.934	4.277	5.341
ENSMUSG00000052684	ENSMUSG00000052684	Jun	protein_coding	-	4	95049034	95052222	protein_coding	jun proto-oncogene [Source:MGI Symbol;Acc:MGI:96646]	JUN	GO:0000122; GO:0001525; GO:0001774; GO:0001836; GO:0001889; GO:0001938; GO:0003151; GO:0006351; GO:0006355; GO:0006366; GO:0007179; GO:0007184; GO:0007612; GO:0008284; GO:0008285; GO:0009314; GO:0009987; GO:0030224; GO:0031103; GO:0031953; GO:0032496; GO:0032870; GO:0034097; GO:0035026; GO:0035994; GO:0042493; GO:0043065; GO:0043066; GO:0043392; GO:0043524; GO:0043525; GO:0043547; GO:0043922; GO:…	GO:0000978; GO:0000980; GO:0000981; GO:0001077; GO:0001102; GO:0003677; GO:0003682; GO:0003690; GO:0003700; GO:0003705; GO:0003713; GO:0005096; GO:0005515; GO:0008134; GO:0019899; GO:0035497; GO:0042803; GO:0043565; GO:0044212; GO:0044822; GO:0046982; GO:0070412; GO:0071837	GO:0000790; GO:0005634; GO:0005654; GO:0005667; GO:0005719; GO:0005829; GO:0017053	0.5553	3189	TRUE	1.424	3.55e-45	1.09e-42	945.4	861.8	871.1	2712	2648	1947	1485	801.3	745.4	2560	2340	2279	944.1	463.5	732.5	1845	1483	2031	15.32	13.6	13.97	50.32	49.21	37.11	24.29	13.95	12.4	49.21	44.78	44.1
ENSMUSG00000046240	ENSMUSG00000046240	Hepacam	protein_coding	+	9	37367368	37386572	protein_coding	hepatocyte cell adhesion molecule [Source:MGI Symbol;Acc:MGI:1920177]	HEPACAM	GO:0007049; GO:0007050; GO:0007155; GO:0034613; GO:0040008	GO:0005515	GO:0005737; GO:0005911; GO:0016020; GO:0016021; GO:0030424	0.5332	3327	TRUE	-1.662	5.88e-45	1.76e-42	1856	2002	1816	444.8	301.6	503.9	812.8	933.6	1098	570.3	677.4	543.1	2234	2256	2120	2545	2429	2542	28.83	30.29	27.91	7.911	5.373	9.209	12.75	15.58	17.51	10.51	12.43	10.07
ENSMUSG00000074637	ENSMUSG00000074637	Sox2	protein_coding	+	3	34650405	34652461	protein_coding	SRY (sex determining region Y)-box 2 [Source:MGI Symbol;Acc:MGI:98364]	SOX2	GO:0000122; GO:0001649; GO:0001708; GO:0001714; GO:0002052; GO:0006351; GO:0006355; GO:0006357; GO:0006366; GO:0007050; GO:0007275; GO:0007605; GO:0010033; GO:0010468; GO:0019827; GO:0021879; GO:0021984; GO:0021987; GO:0022409; GO:0030178; GO:0030539; GO:0030858; GO:0030910; GO:0032526; GO:0035019; GO:0042472; GO:0043281; GO:0043410; GO:0043586; GO:0045165; GO:0045596; GO:0045597; GO:0045665; GO:…	GO:0000976; GO:0000981; GO:0001077; GO:0003677; GO:0003682; GO:0003700; GO:0005515; GO:0008134; GO:0031490; GO:0035198; GO:0043565; GO:0044212; GO:0046982	GO:0005634; GO:0005654; GO:0005667; GO:0005737; GO:0005829; GO:0044798	0.5046	2057	TRUE	1.622	1.06e-44	3.09e-42	447.7	416.8	382.6	2017	2028	1338	533.7	418.7	447.5	1291	1237	1328	261.1	219.9	216.1	220.9	161.2	176	11.25	10.2	9.51	58.03	58.43	39.55	13.54	11.3	11.54	38.49	36.7	39.83
ENSMUSG00000021750	ENSMUSG00000021750	Fam107a	protein_coding	-	14	8296274	8318023	protein_coding	family with sequence similarity 107, member A [Source:MGI Symbol;Acc:MGI:3041256]	FAM107A	GO:0001558	GO:0003674	GO:0005634; GO:0043005	0.5276	2259	TRUE	-2.157	2.48e-44	7.09e-42	1678	1834	1474	98.68	32.64	98.39	1848	1858	2377	348.7	470.7	298.6	3428	4967	3306	3046	4590	2415	38.39	40.85	33.36	2.585	0.8562	2.648	42.7	45.64	55.82	9.462	12.72	8.156
ENSMUSG00000034898	ENSMUSG00000034898	Filip1	protein_coding	-	9	79815051	79977804	protein_coding	filamin A interacting protein 1 [Source:MGI Symbol;Acc:MGI:1917848]	FILIP1	GO:0008150	GO:0003674	GO:0005575; GO:0005737; GO:0005856	0.5171	2722	TRUE	-1.671	5.94e-44	1.66e-41	3181	4437	3923	2088	2192	2127	3302	4966	4768	1241	1268	1104	3794	3723	3798	3121	2334	2836	60.4	82.04	73.69	45.39	47.73	47.5	63.3	101.3	92.93	27.95	28.43	25.03
ENSMUSG00000001741	ENSMUSG00000001741	Il16	protein_coding	-	7	83642848	83745726	protein_coding	interleukin 16 [Source:MGI Symbol;Acc:MGI:1270855]	IL16	GO:0006351; GO:0006355; GO:0006935; GO:0030595; GO:0050930	GO:0005125; GO:0005515	GO:0005576; GO:0005615; GO:0005622; GO:0005634; GO:0005737; GO:0005886	0.5402	2385	TRUE	-1.885	7.46e-44	2.05e-41	3829	4852	3328	1233	1095	1351	4283	4077	4098	1070	1230	948.5	5629	6279	5044	3793	3292	3715	82.95	102.4	71.34	30.59	27.2	34.43	93.69	94.86	91.12	27.48	31.46	24.53
ENSMUSG00000035109	ENSMUSG00000035109	Shc4	protein_coding	-	2	125627447	125724148	protein_coding	SHC (Src homology 2 domain containing) family, member 4 [Source:MGI Symbol;Acc:MGI:2655364]	SHC4	GO:0006915; GO:0007169; GO:0008284; GO:0010468; GO:0035556; GO:0048863	GO:0019901; GO:0019904; GO:0030971	GO:0005575; GO:0005886; GO:0016020; GO:0030054; GO:0045202; GO:0045211	0.4876	3515	TRUE	-1.2	1.32e-43	3.53e-41	6904	7649	7248	4607	4526	4000	6693	5998	6176	3116	3323	3022	10710	10490	10620	12140	10590	11100	101.5	109.5	105.4	77.55	76.31	69.19	99.36	94.72	93.21	54.34	57.7	53.05
ENSMUSG00000027534	ENSMUSG00000027534	Snx16	protein_coding	-	3	10417817	10440102	protein_coding	sorting nexin 16 [Source:MGI Symbol;Acc:MGI:1921968]	SNX16	GO:0006622; GO:0006810; GO:0008333; GO:0015031; GO:0045022	GO:0008289; GO:0035091; GO:0042802	GO:0005737; GO:0005764; GO:0005768; GO:0005769; GO:0005770; GO:0016020; GO:0031313	0.4308	1961	TRUE	1.397	2.87e-43	7.56e-41	877.3	933.1	977.1	2014	2225	1925	1787	1378	1303	2467	2271	2558	710.4	650.6	817.8	1458	1281	1516	23.12	23.95	25.47	60.76	67.23	59.68	47.54	39.01	35.25	77.09	70.66	80.47
ENSMUSG00000022456	ENSMUSG00000022456	2003-09-01	protein_coding	+	15	82274935	82294442	protein_coding	septin 3 [Source:MGI Symbol;Acc:MGI:1345148]	2003-09-01	GO:0007049; GO:0051301	GO:0000166; GO:0005525	GO:0005737; GO:0005829; GO:0005856; GO:0030054; GO:0042734; GO:0043005; GO:0045202	0.5132	3599	TRUE	-1.552	5.49e-43	1.42e-40	2612	2366	2521	361.9	263.6	338.9	2262	2466	2340	875.7	947.2	729.8	7539	7944	6606	4639	3927	4061	37.51	33.08	35.81	5.95	4.342	5.725	32.8	38.04	34.5	14.92	16.06	12.51
ENSMUSG00000024378	ENSMUSG00000024378	Stard4	protein_coding	-	18	33199355	33213862	protein_coding	StAR-related lipid transfer (START) domain containing 4 [Source:MGI Symbol;Acc:MGI:2156764]	STARD4	GO:0006810; GO:0006869	GO:0008289; GO:0015485	GO:0005739; GO:0016023	0.4736	1916	TRUE	-1.299	7.53e-43	1.91e-40	2174	2286	2222	1368	1197	1463	1465	995.1	1323	872.9	949.2	885.1	1594	1727	1891	1358	1114	1087	58.65	60.04	59.29	42.25	37.01	46.41	39.89	28.83	36.64	27.92	30.24	28.5
ENSMUSG00000038732	ENSMUSG00000038732	Mboat1	protein_coding	+	13	30136498	30246717	protein_coding	membrane bound O-acyltransferase domain containing 1 [Source:MGI Symbol;Acc:MGI:2387184]	MBOAT1	GO:0006629; GO:0008150; GO:0008654	GO:0003674; GO:0004147; GO:0004772; GO:0008080; GO:0008374; GO:0008951; GO:0016406; GO:0016407; GO:0016408; GO:0016409; GO:0016410; GO:0016411; GO:0016412; GO:0016413; GO:0016414; GO:0016415; GO:0016416; GO:0016417; GO:0016418; GO:0016419; GO:0016420; GO:0016454; GO:0016740; GO:0016746; GO:0016748; GO:0016749; GO:0016750; GO:0016751; GO:0016752; GO:0016753; GO:0018030; GO:0018031; GO:0018711; GO:…	GO:0005575; GO:0005783; GO:0016020; GO:0016021	0.5071	1891	TRUE	-1.283	9.37e-43	2.33e-40	2760	2908	2805	414.3	342.7	580.5	1580	1566	1826	1138	1235	1099	3196	3223	3046	3784	3070	3478	75.43	77.41	75.83	12.96	10.74	18.67	43.61	45.98	51.23	36.89	39.88	35.85
ENSMUSG00000051177	ENSMUSG00000051177	Plcb1	protein_coding	+	2	134786159	135475258	protein_coding	phospholipase C, beta 1 [Source:MGI Symbol;Acc:MGI:97613]	PLCB1	GO:0000086; GO:0001556; GO:0006397; GO:0006629; GO:0007155; GO:0007165; GO:0007213; GO:0007215; GO:0007420; GO:0007613; GO:0008277; GO:0008286; GO:0016042; GO:0021987; GO:0030218; GO:0030225; GO:0032417; GO:0032735; GO:0034284; GO:0035556; GO:0035722; GO:0035723; GO:0040019; GO:0043434; GO:0043547; GO:0045444; GO:0045663; GO:0045892; GO:0045893; GO:0046330; GO:0048009; GO:0048639; GO:0051726; GO:…	GO:0004435; GO:0004871; GO:0005096; GO:0005509; GO:0005515; GO:0005516; GO:0005521; GO:0005546; GO:0008081; GO:0016787; GO:0019899; GO:0042803	GO:0000790; GO:0005634; GO:0005737; GO:0005829; GO:0016020; GO:0016607; GO:0043209; GO:0070062	0.4617	3325	TRUE	-1.826	1.29e-42	3.13e-40	798.5	824.3	788.9	95.02	98.83	109.1	689.7	685.8	752.5	210.5	238.5	229	2036	2191	1875	1403	1110	1106	12.41	12.48	12.13	1.691	1.762	1.995	10.82	11.45	12.01	3.879	4.377	4.25
ENSMUSG00000022351	ENSMUSG00000022351	Sqle	protein_coding	+	15	59315077	59331192	protein_coding	squalene epoxidase [Source:MGI Symbol;Acc:MGI:109296]	SQLE	GO:0006725; GO:0008203; GO:0010033; GO:0055114	GO:0004506; GO:0016491; GO:0050660	GO:0005783; GO:0016020; GO:0016021; GO:0043231	0.485	2781	TRUE	-1.256	1.49e-42	3.56e-40	5343	4632	4965	2455	2123	2246	2010	2261	2864	2041	2168	2027	2412	2438	2354	2669	2325	2317	99.28	83.82	91.26	52.23	45.25	49.09	37.71	45.12	54.62	44.97	47.58	44.97
ENSMUSG00000073599	ENSMUSG00000073599	Ecscr	protein_coding	-	18	35713086	35722356	protein_coding	endothelial cell surface expressed chemotaxis and apoptosis regulator [Source:MGI Symbol;Acc:MGI:1915795]	ECSCR	GO:0001525; GO:0006915; GO:0006935; GO:0007275; GO:0030154		GO:0005737; GO:0005886; GO:0016020; GO:0016021	0.5125	831	TRUE	-1.972	2.38e-42	5.59e-40	1952	1557	1919	268.8	184	284.9	1511	1298	1504	409.6	552.2	416	2065	2073	2125	1815	1487	1341	121.4	94.27	118	19.13	13.12	20.84	94.87	86.66	95.96	30.21	40.54	30.88
ENSMUSG00000026712	ENSMUSG00000026712	Mrc1	protein_coding	+	2	14229392	14332057	protein_coding	mannose receptor, C type 1 [Source:MGI Symbol;Acc:MGI:97142]	MRC1	GO:0006897; GO:0006898; GO:0007165; GO:0071222; GO:0071346; GO:0071353	GO:0004872; GO:0004888; GO:0005537; GO:0030246	GO:0005768; GO:0005886; GO:0009986; GO:0010008; GO:0016020; GO:0016021	0.3959	3721	TRUE	-1.772	3.56e-42	8.23e-40	895.4	817.5	877	951.7	1047	919	458.6	520.5	493.4	281.4	225.4	248.9	1039	859.2	774.1	1249	1336	1701	12.43	11.06	12.05	15.13	16.68	15.01	6.431	7.765	7.034	4.635	3.697	4.128
ENSMUSG00000001467	ENSMUSG00000001467	Cyp51	protein_coding	-	5	4081145	4104746	protein_coding	cytochrome P450, family 51 [Source:MGI Symbol;Acc:MGI:106040]	CYP51A1	GO:0006629; GO:0006694; GO:0006695; GO:0008202; GO:0008203; GO:0016126; GO:0033488; GO:0055114; GO:0070988	GO:0004497; GO:0005506; GO:0008398; GO:0016491; GO:0016705; GO:0020037; GO:0046872	GO:0005783; GO:0016020; GO:0016021; GO:0043231	0.4564	1801	TRUE	-1.362	4.66e-42	1.06e-39	9959	9232	10010	3771	3059	3422	4545	4440	5967	3672	4188	3467	3014	3215	3265	4213	3734	3229	285.7	257.9	284.2	123.8	100.6	115.5	131.7	136.8	175.7	124.9	141.9	118.8
ENSMUSG00000032854	ENSMUSG00000032854	Ugt8a	protein_coding	-	3	125865271	125938619	protein_coding	UDP galactosyltransferase 8A [Source:MGI Symbol;Acc:MGI:109522]	UGT8	GO:0002175; GO:0006629; GO:0006665; GO:0007010; GO:0008152; GO:0009247; GO:0009813; GO:0030913; GO:0032870; GO:0042552; GO:0048812; GO:0052696	GO:0003851; GO:0008120; GO:0008489; GO:0015020; GO:0016740; GO:0016757; GO:0016758	GO:0016020; GO:0016021; GO:0043231	0.4086	2932	TRUE	-1.866	4.89e-42	1.09e-39	37460	41820	41430	7985	7078	6997	24300	21410	28250	10520	12170	10320	22780	24960	23510	20060	18040	18820	660.1	717.9	722.3	161.1	143.1	145.1	432.4	405.3	511.1	220	253.3	217.2
ENSMUSG00000073910	ENSMUSG00000073910	Mob3b	protein_coding	-	4	34949074	35157484	protein_coding	MOB kinase activator 3B [Source:MGI Symbol;Acc:MGI:2664539]	MOB3B	GO:0008150	GO:0003674; GO:0046872	GO:0005575	0.4421	6030	TRUE	-1.597	5.64e-42	1.24e-39	2447	2759	2732	983.1	825.5	948.5	1084	1170	1385	789.7	1022	803.3	3837	3595	3513	5031	4310	4642	20.97	23.03	23.17	9.647	8.115	9.563	9.385	10.77	12.19	8.028	10.35	8.22
ENSMUSG00000021670	ENSMUSG00000021670	Hmgcr	protein_coding	-	13	96648967	96670936	protein_coding	3-hydroxy-3-methylglutaryl-Coenzyme A reductase [Source:MGI Symbol;Acc:MGI:96159]	HMGCR	GO:0006629; GO:0006694; GO:0006695; GO:0006743; GO:0008202; GO:0008203; GO:0008284; GO:0008299; GO:0008542; GO:0009790; GO:0010664; GO:0010666; GO:0015936; GO:0016126; GO:0032874; GO:0043066; GO:0043407; GO:0045908; GO:0048643; GO:0048661; GO:0051262; GO:0055114; GO:0061045; GO:0061179; GO:0070374	GO:0004420; GO:0016491; GO:0016616; GO:0042282; GO:0042803; GO:0050661; GO:0050662; GO:0051721; GO:0070402	GO:0005622; GO:0005778; GO:0005783; GO:0005789; GO:0016020; GO:0016021; GO:0043231	0.4797	1392	TRUE	-1.585	6.22e-42	1.34e-39	20450	21550	19200	6254	5317	5826	12880	10030	13960	6421	7507	6413	4580	5663	4969	4184	3434	3784	758.8	778.7	704.8	265.7	226.3	254.3	482.5	399.8	531.9	282.6	329	284.1
ENSMUSG00000035547	ENSMUSG00000035547	Capn5	protein_coding	-	7	98121559	98178274	protein_coding	calpain 5 [Source:MGI Symbol;Acc:MGI:1100859]	CAPN5	GO:0006508	GO:0004198; GO:0008233; GO:0008234; GO:0016787	GO:0005622; GO:0005737; GO:0005925; GO:0009986; GO:0070062	0.5834	1888	TRUE	1.389	6.85e-42	1.46e-39	3087	3028	2399	3824	4188	3700	1612	2015	2012	7659	7039	7602	1482	1468	1396	1232	1034	1160	84.49	80.72	64.96	119.9	131.5	119.1	44.56	59.25	56.53	248.7	227.6	248.4
ENSMUSG00000023905	ENSMUSG00000023905	Tnfrsf12a	protein_coding	-	17	23675447	23677449	protein_coding	tumor necrosis factor receptor superfamily, member 12a [Source:MGI Symbol;Acc:MGI:1351484]	TNFRSF12A	GO:0001525; GO:0006915; GO:0006931; GO:0007155; GO:0007275; GO:0030154; GO:0043065; GO:0045765; GO:0045773; GO:0061041; GO:0097191; GO:2001238	GO:0005515	GO:0001726; GO:0005886; GO:0009986; GO:0016020; GO:0016021	0.5736	910	TRUE	2.056	1.57e-41	3.28e-39	164.1	170.8	132.4	758.1	854.5	772.5	415.7	298.2	345.9	681.1	618.9	674.4	60.43	62.7	99.43	214.6	204.8	267.2	9.313	9.439	7.437	49.27	55.63	51.59	23.83	18.18	20.15	45.85	41.49	45.7
ENSMUSG00000037362	ENSMUSG00000037362	Nov	protein_coding	+	15	54745702	54754039	protein_coding	nephroblastoma overexpressed gene [Source:MGI Symbol;Acc:MGI:109185]	NOV	GO:0001558; GO:0007155; GO:0007165; GO:0007267; GO:0010468; GO:0060548	GO:0005178; GO:0005520; GO:0008083; GO:0008201	GO:0005576; GO:0005578; GO:0030424; GO:0030425; GO:0031012; GO:0043025; GO:0043231	0.4482	2869	TRUE	-1.393	4.46e-41	9.17e-39	3384	3350	2841	3540	3704	2796	2048	2211	2185	1174	1331	1138	2483	2284	2147	3145	2615	2516	60.96	58.77	50.63	73	76.53	59.25	37.25	42.78	40.4	25.09	28.32	24.47
ENSMUSG00000052468	ENSMUSG00000052468	Pmp2	protein_coding	-	3	10179851	10183929	protein_coding	peripheral myelin protein 2 [Source:MGI Symbol;Acc:MGI:102667]	PMP2	GO:0006810; GO:0061024	GO:0005215; GO:0005504; GO:0008289; GO:0015485	GO:0005737; GO:0070062	0.4339	1408	TRUE	-2.038	9.21e-41	1.87e-38	32090	32460	40010	5247	4336	5624	24060	27500	35280	8577	9514	7309	8814	12020	13420	8531	4514	4596	1178	1160	1453	220.5	182.5	242.8	891.9	1084	1329	373.4	412.5	320.3
ENSMUSG00000034640	ENSMUSG00000034640	Tiparp	protein_coding	+	3	65528410	65555518	protein_coding	TCDD-inducible poly(ADP-ribose) polymerase [Source:MGI Symbol;Acc:MGI:2159210]	TIPARP	GO:0001570; GO:0001822; GO:0006471; GO:0006807; GO:0008209; GO:0008210; GO:0008585; GO:0009791; GO:0010629; GO:0030097; GO:0044236; GO:0045732; GO:0048008; GO:0048705; GO:0048745; GO:0060021; GO:0060325; GO:0071407	GO:0003950; GO:0016740; GO:0016757; GO:0035326; GO:0046872	GO:0005634	0.439	2509	TRUE	-1.79	1.04e-40	2.07e-38	1736	2384	2101	1137	982.1	1008	1202	1287	1471	534.1	660.7	596.6	2671	2881	2749	2636	2062	2237	35.75	47.82	42.82	26.82	23.2	24.42	25	28.48	31.11	13.05	16.07	14.67
ENSMUSG00000033579	ENSMUSG00000033579	Fa2h	protein_coding	-	8	111345141	111393824	protein_coding	fatty acid 2-hydroxylase [Source:MGI Symbol;Acc:MGI:2443327]	FA2H	GO:0001949; GO:0006629; GO:0006631; GO:0006633; GO:0006810; GO:0030258; GO:0032286; GO:0032287; GO:0042127; GO:0042634; GO:0055114	GO:0005506; GO:0008748; GO:0016491; GO:0020037; GO:0043738; GO:0043826; GO:0043883; GO:0043914; GO:0046872; GO:0052693; GO:0080132	GO:0005783; GO:0016020; GO:0016021; GO:0043231	0.5561	2029	TRUE	-1.398	4.84e-40	9.52e-38	11950	10520	9827	3297	2526	2484	6091	5670	6653	4018	4422	3783	10310	11810	9016	7471	7071	7468	304.5	260.9	247.6	96.15	73.79	74.44	156.7	155.1	174	121.4	133	115.1
ENSMUSG00000001930	ENSMUSG00000001930	Vwf	protein_coding	+	6	125546774	125686679	protein_coding	Von Willebrand factor homolog [Source:MGI Symbol;Acc:MGI:98941]	VWF	GO:0001889; GO:0001890; GO:0007155; GO:0007596; GO:0007599; GO:0030168; GO:0031589; GO:0051260	GO:0001948; GO:0002020; GO:0005178; GO:0005515; GO:0005518; GO:0019865; GO:0042802; GO:0042803; GO:0047485; GO:0051087	GO:0005576; GO:0005578; GO:0005783; GO:0009897; GO:0031012; GO:0033093; GO:0070062	0.5382	3763	TRUE	-1.544	6.4e-40	1.24e-37	1023	1063	995.9	317.2	332.8	426.6	875.5	1177	1061	339.9	382.2	333.9	3019	3408	2588	1923	1938	1519	14.04	14.22	13.53	4.987	5.242	6.891	12.14	17.36	14.96	5.536	6.198	5.475
ENSMUSG00000060675	ENSMUSG00000060675	Pla2g16	protein_coding	+	19	7557459	7588545	protein_coding	phospholipase A2, group XVI [Source:MGI Symbol;Acc:MGI:2179715]	PLA2G16	GO:0006629; GO:0006644; GO:0008654; GO:0016042; GO:0045786	GO:0004623; GO:0008970; GO:0016746; GO:0016787; GO:0052739; GO:0052740	GO:0005737; GO:0005783; GO:0016020; GO:0016021; GO:0048471	0.5	2318	TRUE	-1.145	1.94e-39	3.7e-37	7032	6762	7546	3192	3096	3256	4512	3676	4539	3144	3356	3118	10400	11460	10580	13710	13650	13390	156.8	146.8	166.4	81.47	79.16	85.4	101.6	88.01	103.9	83.12	88.35	82.99
ENSMUSG00000021696	ENSMUSG00000021696	Elovl7	protein_coding	+	13	108214404	108287105	protein_coding	ELOVL family member 7, elongation of long chain fatty acids (yeast) [Source:MGI Symbol;Acc:MGI:1921809]	ELOVL7	GO:0006629; GO:0006631; GO:0006633; GO:0019367; GO:0034626; GO:0042761	GO:0016740	GO:0005783; GO:0016020; GO:0016021	0.4138	5435	TRUE	-1.283	3.39e-39	6.38e-37	4241	3949	4829	1501	1481	1265	3941	3020	3588	1711	1831	1783	3904	4305	3955	6482	5722	6264	40.33	36.57	45.43	16.35	16.15	14.15	37.84	30.85	35.03	19.29	20.56	20.24
ENSMUSG00000028756	ENSMUSG00000028756	Pink1	protein_coding	-	4	138313409	138326307	protein_coding	PTEN induced putative kinase 1 [Source:MGI Symbol;Acc:MGI:1916193]	PINK1	GO:0000422; GO:0001934; GO:0002082; GO:0006468; GO:0006914; GO:0006950; GO:0006979; GO:0007005; GO:0010310; GO:0010629; GO:0010821; GO:0016239; GO:0016242; GO:0016310; GO:0016567; GO:0018105; GO:0022904; GO:0031396; GO:0032226; GO:0033138; GO:0033603; GO:0033605; GO:0034599; GO:0035307; GO:0035556; GO:0043123; GO:0043254; GO:0043523; GO:0043524; GO:0045727; GO:0050821; GO:0051091; GO:0051881; GO:…	GO:0000166; GO:0000287; GO:0002020; GO:0004672; GO:0004674; GO:0005524; GO:0010857; GO:0016301; GO:0016740; GO:0031625; GO:0043422; GO:0046872; GO:0055131	GO:0000785; GO:0005634; GO:0005737; GO:0005739; GO:0005741; GO:0005742; GO:0005743; GO:0005758; GO:0005829; GO:0005856; GO:0016020; GO:0016021; GO:0030424; GO:0031307; GO:0031932; GO:0044297; GO:0048471; GO:0097449	0.5719	1850	TRUE	-1.342	3.82e-39	7.09e-37	3714	4307	3387	2364	2392	1859	2074	2451	2468	1403	1540	1550	8437	9242	8614	7519	6747	6303	103.7	117.1	93.6	75.58	76.61	61.08	58.5	73.52	70.76	46.49	50.79	51.7
ENSMUSG00000036503	ENSMUSG00000036503	Rnf13	protein_coding	+	3	57736062	57835233	protein_coding	ring finger protein 13 [Source:MGI Symbol;Acc:MGI:1346341]	RNF13	GO:0051865	GO:0004842; GO:0008270; GO:0008766; GO:0016874; GO:0018169; GO:0043773; GO:0043774; GO:0046872; GO:0061630; GO:0070735; GO:0070736; GO:0070737; GO:0070738; GO:0070739; GO:0070740	GO:0005634; GO:0005737; GO:0005764; GO:0005765; GO:0005768; GO:0016020; GO:0016021; GO:0031902	0.4238	1849	TRUE	-1.172	5.36e-39	9.8e-37	4234	4652	4747	2713	2472	2559	3345	3013	3522	1942	2111	1974	6328	6622	6118	7685	7211	7235	118.3	126.6	131.3	86.82	79.24	84.16	94.42	90.46	101.1	64.39	69.68	65.86
ENSMUSG00000001864	ENSMUSG00000001864	Aif1l	protein_coding	+	2	31950139	31973442	protein_coding	allograft inflammatory factor 1-like [Source:MGI Symbol;Acc:MGI:1919598]	AIF1L	GO:0008150	GO:0003779; GO:0005509; GO:0046872; GO:0051015	GO:0005737; GO:0005856; GO:0005884; GO:0005886; GO:0005925; GO:0015629; GO:0016020; GO:0042995; GO:0043234; GO:0070062	0.5413	926	TRUE	-1.225	5.81e-39	1.05e-36	4627	3913	4467	2551	2120	2598	3473	3041	3280	1896	1835	1814	5854	6441	6239	4862	4551	4620	258	212.5	246.4	162.9	135.6	170.4	195.5	182.1	187.7	125.4	120.9	120.8
ENSMUSG00000032355	ENSMUSG00000032355	Mlip	protein_coding	-	9	77102081	77347916	protein_coding	muscular LMNA-interacting protein [Source:MGI Symbol;Acc:MGI:1916892]	MLIP	GO:0000122; GO:0010614	GO:0001191	GO:0005634; GO:0005635; GO:0016605; GO:0031981	0.4643	1500	TRUE	-1.177	8.1e-39	1.44e-36	4565	4073	3973	2313	2142	2122	2813	2502	2774	1829	1918	1822	6542	8006	6106	10170	10290	10470	157.3	136.6	135.4	91.25	84.66	86	97.87	92.59	98.1	74.74	78.03	74.97
ENSMUSG00000026473	ENSMUSG00000026473	Glul	protein_coding	+	1	153899944	153909723	protein_coding	glutamate-ammonia ligase (glutamine synthetase) [Source:MGI Symbol;Acc:MGI:95739]	GLUL	GO:0006536; GO:0006542; GO:0006807; GO:0008283; GO:0009267; GO:0009749; GO:0019676; GO:0032024; GO:0050679; GO:0051260; GO:0051968	GO:0000166; GO:0000287; GO:0003824; GO:0004351; GO:0004356; GO:0005515; GO:0005524; GO:0016595; GO:0016829; GO:0016874; GO:0030145; GO:0042802; GO:0045503	GO:0005634; GO:0005737; GO:0005739; GO:0005791; GO:0042995; GO:0043005; GO:0043204; GO:0043209; GO:0043231; GO:0043234; GO:0043679; GO:0044297; GO:0070062; GO:0097386	0.5162	1100	TRUE	-1.205	8.72e-39	1.53e-36	3157	3683	3249	5020	4244	4640	2647	2418	2359	1446	1473	1446	7580	10010	7457	6387	8670	7209	148.2	168.4	151	269.9	228.6	256.4	125.5	121.9	113.7	80.52	81.69	81.1
ENSMUSG00000036585	ENSMUSG00000036585	Fgf1	protein_coding	-	18	38838673	38929404	protein_coding	fibroblast growth factor 1 [Source:MGI Symbol;Acc:MGI:95515]	FGF1	GO:0001525; GO:0001759; GO:0001934; GO:0007275; GO:0008283; GO:0008284; GO:0008543; GO:0030154; GO:0030324; GO:0030335; GO:0034605; GO:0043406; GO:0045542; GO:0045766; GO:0045893; GO:0045944; GO:0050679; GO:0051781; GO:0060038; GO:0060681; GO:0060979; GO:0072163; GO:1902533; GO:2000544	GO:0005102; GO:0005104; GO:0005515; GO:0008083; GO:0008201; GO:0030544; GO:0044548	GO:0005576; GO:0005578; GO:0005615; GO:0005634; GO:0005654; GO:0005730; GO:0005737; GO:0005829	0.5268	1700	TRUE	-2.146	2.85e-38	4.94e-36	5184	5409	7649	914.8	611.1	946.1	1920	2273	2948	1162	1701	1244	16820	19150	15760	17580	13730	14140	157.6	160.1	230	31.84	21.3	33.83	58.91	74.21	91.96	41.88	61.04	45.13
ENSMUSG00000027784	ENSMUSG00000027784	Ppm1l	protein_coding	+	3	69316861	69560802	protein_coding	protein phosphatase 1 (formerly 2C)-like [Source:MGI Symbol;Acc:MGI:2139740]	PPM1L	GO:0000165; GO:0006470; GO:0007178; GO:0016311	GO:0003824; GO:0004721; GO:0004722; GO:0005515; GO:0016787; GO:0043169; GO:0046872	GO:0005622; GO:0016020; GO:0016021; GO:0070062	0.4842	3653	TRUE	-1.159	1.68e-37	2.87e-35	11190	11000	10450	4996	4239	4360	8232	7646	8800	4710	5042	4831	8747	9021	8567	9918	8566	8711	158.4	151.6	146.3	80.92	68.78	72.56	117.6	116.2	127.8	79.03	84.24	81.59
ENSMUSG00000025658	ENSMUSG00000025658	Cnksr2	protein_coding	-	X	157821436	158043294	protein_coding	connector enhancer of kinase suppressor of Ras 2 [Source:MGI Symbol;Acc:MGI:2661175]	CNKSR2	GO:0009966; GO:0035556	GO:0019901; GO:0042802	GO:0005737; GO:0005794; GO:0005886; GO:0016020; GO:0043005; GO:0043025; GO:0045211; GO:0070062; GO:0097481	0.4075	4207	TRUE	1.806	2.16e-37	3.65e-35	190.5	215.8	235.4	480	485.5	358.1	144.5	152.3	147.5	749.6	744.3	720.1	296.5	158.4	220.2	232.5	191.9	254.3	2.34	2.582	2.861	6.751	6.841	5.175	1.793	2.009	1.861	10.92	10.8	10.56
ENSMUSG00000025425	ENSMUSG00000025425	St8sia5	protein_coding	+	18	77185853	77255450	protein_coding	ST8 alpha-N-acetyl-neuraminide alpha-2,8-sialyltransferase 5 [Source:MGI Symbol;Acc:MGI:109243]	ST8SIA5	GO:0006486; GO:0097503	GO:0003828; GO:0008373; GO:0008932; GO:0016740; GO:0016757	GO:0005794; GO:0016020; GO:0016021; GO:0030173	0.5494	1915	TRUE	-2.148	2.47e-37	4.11e-35	560.3	572.8	671	152.6	111.3	179.4	67.25	79.51	146.5	129.5	149.1	125	824.4	1094	937.5	584.5	643.8	745	15.12	15.05	17.92	4.714	3.446	5.695	1.833	2.305	4.06	4.145	4.751	4.028
ENSMUSG00000079415	ENSMUSG00000079415	Cntf	protein_coding	-	19	12763660	12765632	protein_coding	ciliary neurotrophic factor [Source:MGI Symbol;Acc:MGI:88439]	CNTF	GO:0007259; GO:0007275; GO:0007399; GO:0008284; GO:0014068; GO:0030154; GO:0030307; GO:0040007; GO:0042517; GO:0043410; GO:0043524; GO:0046427; GO:0046533; GO:0046668; GO:0046887; GO:0048143; GO:0048644; GO:0048666; GO:0048680; GO:0051291; GO:0060075; GO:0060081; GO:0070120; GO:1901215	GO:0005125; GO:0005127; GO:0005138; GO:0008083	GO:0005615; GO:0005634; GO:0005737; GO:0005829; GO:0030424; GO:0032838; GO:0043025; GO:0097058	0.4706	1073	TRUE	-2.739	6.91e-37	1.14e-34	1181	1131	2019	301.4	222.1	236.2	901.2	921.5	1358	223.8	243.1	177.1	14990	19810	15240	24610	26140	22870	56.88	53.08	96.2	16.62	12.27	13.38	43.83	47.67	67.14	12.79	13.83	10.19
ENSMUSG00000085957	ENSMUSG00000085957	Syna	protein_coding	-	5	134557254	134560171	protein_coding	syncytin a [Source:MGI Symbol;Acc:MGI:2684898]		GO:0000768; GO:0060711			0.5322	2918	TRUE	-2.285	1.37e-36	2.23e-34	385.1	393.9	438.5	70.41	57.33	68.51	223.2	239.8	321.4	83.42	96.59	68.28	546.2	585.8	579.3	449.6	386.3	412.3	6.821	6.795	7.684	1.428	1.165	1.427	3.992	4.561	5.844	1.752	2.021	1.444
ENSMUSG00000026483	ENSMUSG00000026483	Fam129a	protein_coding	+	1	151571186	151721939	protein_coding	family with sequence similarity 129, member A [Source:MGI Symbol;Acc:MGI:2137237]	FAM129A	GO:0001933; GO:0001934; GO:0006417; GO:0034976; GO:0045727	GO:0003674	GO:0005737; GO:0005886; GO:0016020; GO:0070062	0.4958	3086	TRUE	1.328	1.68e-36	2.7e-34	1144	1414	1413	1030	963.8	880.3	1275	1014	1148	3358	3086	3468	1109	766.7	721.4	657.9	627.6	709	19.16	23.07	23.4	19.75	18.51	17.34	21.56	18.24	19.73	66.69	61.03	69.34
ENSMUSG00000068373	ENSMUSG00000068373	D430041D05Rik	protein_coding	-	2	104143073	104410334	protein_coding	RIKEN cDNA D430041D05 gene [Source:MGI Symbol;Acc:MGI:2181743]	KIAA1549L	GO:0002230; GO:0098779	GO:0003674	GO:0005575	0.5269	4424	TRUE	-1.52	2.24e-36	3.56e-34	2301	3094	2608	785.1	724	823.3	2460	1844	2226	858.4	1003	921.7	8623	9170	7644	10840	10440	10030	26.88	35.19	30.13	10.5	9.7	11.31	29.01	23.13	26.69	11.89	13.83	12.85
ENSMUSG00000021036	ENSMUSG00000021036	Sptlc2	protein_coding	-	12	87305058	87388355	protein_coding	serine palmitoyltransferase, long chain base subunit 2 [Source:MGI Symbol;Acc:MGI:108074]	SPTLC2	GO:0006629; GO:0006665; GO:0006686; GO:0008152; GO:0009058; GO:0046511; GO:0046512; GO:0046513	GO:0003824; GO:0004758; GO:0016740; GO:0016746; GO:0030170	GO:0005739; GO:0005783; GO:0016020; GO:0016021; GO:0017059	0.4242	3648	TRUE	-1.322	2.42e-36	3.79e-34	5243	4995	6201	3626	3337	3432	3263	3707	4146	2170	2328	2049	4908	5589	4992	5420	4427	4479	74.28	68.92	86.91	58.82	54.22	57.2	46.68	56.4	60.3	36.46	38.95	34.66
ENSMUSG00000019699	ENSMUSG00000019699	Akt3	protein_coding	-	1	177020073	177258203	protein_coding	thymoma viral proto-oncogene 3 [Source:MGI Symbol;Acc:MGI:1345147]	AKT3	GO:0000002; GO:0006468; GO:0007165; GO:0010765; GO:0016310; GO:0018105; GO:0018107; GO:0032869	GO:0000166; GO:0004672; GO:0004674; GO:0005080; GO:0005515; GO:0005524; GO:0016301; GO:0016740	GO:0005634; GO:0005654; GO:0005737; GO:0005794; GO:0005886; GO:0016020	0.429	3717	TRUE	-1.157	3.47e-36	5.38e-34	3238	3453	3776	1834	1764	1543	3215	3723	3765	1555	1590	1525	3442	3234	3661	4600	4240	4021	45.02	46.75	51.93	29.2	28.13	25.24	45.13	55.6	53.74	25.64	26.1	25.32
ENSMUSG00000041836	ENSMUSG00000041836	Ptpre	protein_coding	+	7	135537824	135686294	protein_coding	protein tyrosine phosphatase, receptor type, E [Source:MGI Symbol;Acc:MGI:97813]	PTPRE	GO:0006470; GO:0007185; GO:0016311; GO:0033003; GO:0035335; GO:0046627	GO:0004721; GO:0004725; GO:0016787; GO:0016791; GO:0042803	GO:0005634; GO:0005737; GO:0005886; GO:0016020; GO:0016021	0.4957	5411	TRUE	-1.171	5.07e-36	7.77e-34	4072	4634	3978	2274	2331	2176	4596	4161	4471	1832	1992	1798	5061	5014	4605	5304	4579	4915	38.89	43.1	37.59	24.87	25.53	24.45	44.32	42.69	43.84	20.76	22.47	20.51
ENSMUSG00000016150	ENSMUSG00000016150	Tenm1	protein_coding	-	X	42527866	43429126	protein_coding	teneurin transmembrane protein 1 [Source:MGI Symbol;Acc:MGI:1345185]	TENM1	GO:0006351; GO:0006355; GO:0006359; GO:0007165; GO:0007218; GO:0030838; GO:0033138; GO:0043406; GO:0051491	GO:0042803; GO:0046982	GO:0005576; GO:0005634; GO:0005737; GO:0005856; GO:0005886; GO:0005887; GO:0016020; GO:0016021; GO:0048471	0.4307	8414	TRUE	2.328	5.44e-36	8.22e-34	129.3	107.6	79.49	95.15	75.06	95.12	312.7	388.9	317.6	569	533.1	530.1	9.156	9.024	48.15	4.015	4.157	4.059	0.7943	0.6436	0.483	0.6691	0.5287	0.6873	1.939	2.566	2.002	4.145	3.867	3.887
ENSMUSG00000046167	ENSMUSG00000046167	Gldn	protein_coding	+	9	54286486	54341786	protein_coding	gliomedin [Source:MGI Symbol;Acc:MGI:2388361]	GLDN	GO:0007275; GO:0007399; GO:0030154; GO:0032528; GO:0034113; GO:0045162	GO:0005515; GO:0086080	GO:0005581; GO:0005615; GO:0005886; GO:0016020; GO:0016021	0.4618	4658	TRUE	-2.251	6.17e-36	9.24e-34	8666	8765	14770	3309	4135	3013	9498	7838	8663	2155	2495	2097	8741	8228	8228	10990	8875	9397	96.15	94.71	162.1	42.04	52.62	39.33	106.4	93.41	98.67	28.36	32.69	27.77
ENSMUSG00000022454	ENSMUSG00000022454	Nell2	protein_coding	-	15	95219451	95528706	protein_coding	NEL-like 2 [Source:MGI Symbol;Acc:MGI:1858510]	NELL2	GO:0040008; GO:0046543; GO:0046887; GO:0070050; GO:0070207	GO:0005080; GO:0005509; GO:0008201; GO:0042802	GO:0005576; GO:0005615; GO:0005737; GO:0016020; GO:0030425; GO:0043204	0.5205	3020	TRUE	-2.121	9.32e-36	1.38e-33	513	447.7	526.8	43.42	34.48	36.54	552.4	469.6	480.7	107.1	112.1	119.7	14.82	25.69	29.42	32.34	21.31	21.83	8.778	7.461	8.917	0.8506	0.6766	0.7354	9.543	8.63	8.443	2.173	2.265	2.446
ENSMUSG00000042807	ENSMUSG00000042807	Hecw2	protein_coding	-	1	53806876	54195168	protein_coding	HECT, C2 and WW domain containing E3 ubiquitin protein ligase 2 [Source:MGI Symbol;Acc:MGI:2685817]	HECW2	GO:0042787	GO:0004842; GO:0008766; GO:0016874; GO:0018169; GO:0043773; GO:0043774; GO:0070735; GO:0070736; GO:0070737; GO:0070738; GO:0070739; GO:0070740	GO:0005737	0.4714	6374	TRUE	-1.605	1.23e-35	1.8e-33	816.1	896.8	877	260.5	210.2	236.6	948	588.3	677.1	265.2	319.6	263.7	1200	1217	1110	943.5	791.7	792.5	6.616	7.081	7.034	2.418	1.955	2.257	7.761	5.123	5.635	2.55	3.06	2.552
ENSMUSG00000026778	ENSMUSG00000026778	Prkcq	protein_coding	+	2	11172108	11301222	protein_coding	protein kinase C, theta [Source:MGI Symbol;Acc:MGI:97601]	PRKCQ	GO:0002376; GO:0006355; GO:0006468; GO:0006509; GO:0006954; GO:0010389; GO:0016310; GO:0032740; GO:0032753; GO:0035556; GO:0042102; GO:0042346; GO:0045086; GO:0046627; GO:0050714; GO:0050870; GO:0051092; GO:0051491; GO:0051496; GO:0070233; GO:0090330; GO:2000318; GO:2000570	GO:0000166; GO:0004672; GO:0004674; GO:0004697; GO:0005515; GO:0005524; GO:0016301; GO:0016740; GO:0046872	GO:0001772; GO:0005622; GO:0005634; GO:0005737; GO:0005886; GO:0016020; GO:0031594; GO:0042383	0.4783	2481	TRUE	-1.157	1.98e-35	2.86e-33	2721	2824	2819	769.7	821.7	1107	1143	1950	2203	1185	1329	1224	1362	1229	1417	820.3	631.9	662	56.68	57.28	58.09	18.36	19.63	27.13	24.05	43.61	47.1	29.28	32.7	30.43
ENSMUSG00000040605	ENSMUSG00000040605	Bace2	protein_coding	+	16	97356728	97439012	protein_coding	beta-site APP-cleaving enzyme 2 [Source:MGI Symbol;Acc:MGI:1860440]	BACE2	GO:0006508; GO:0006509; GO:0030163; GO:0042985; GO:0050435	GO:0001540; GO:0004190; GO:0008233; GO:0016787	GO:0005768; GO:0005783; GO:0005794; GO:0016020; GO:0016021	0.4917	3736	TRUE	-1.731	2.01e-35	2.87e-33	1364	1082	1421	656	583.3	700	1114	996.4	1130	408.4	406.7	344.5	1554	1828	1444	1967	1872	2017	18.87	14.58	19.45	10.39	9.254	11.39	15.56	14.8	16.05	6.701	6.644	5.69
ENSMUSG00000030020	ENSMUSG00000030020	Prickle2	protein_coding	-	6	92370892	92706145	protein_coding	prickle homolog 2 (Drosophila) [Source:MGI Symbol;Acc:MGI:1925144]	PRICKLE2	GO:0031175; GO:0045197	GO:0005515; GO:0008270; GO:0046872	GO:0005634; GO:0005737; GO:0016020; GO:0016327; GO:0016328	0.4902	6751	TRUE	-1.635	3.25e-35	4.6e-33	1466	1868	1413	264.8	270.5	377.4	1129	893.7	1152	468.3	569.2	490.5	2796	2915	2234	2271	1982	2001	11.22	13.92	10.7	2.321	2.375	3.399	8.725	7.348	9.049	4.251	5.146	4.483
ENSMUSG00000037754	ENSMUSG00000037754	Ppp1r16b	protein_coding	+	2	158665398	158766334	protein_coding	protein phosphatase 1, regulatory (inhibitor) subunit 16B [Source:MGI Symbol;Acc:MGI:2151841]	PPP1R16B	GO:0001938; GO:0014066; GO:0035307; GO:0035308; GO:0050790; GO:0061028; GO:1902309; GO:1903589	GO:0008599	GO:0005634; GO:0005886; GO:0016020; GO:0042995; GO:0048471	0.5181	5814	TRUE	-1.571	4.49e-35	6.29e-33	1896	2368	2155	593.6	505.6	732.2	1365	1145	1394	711.8	822.4	619.5	2271	2797	2429	2109	2001	2066	16.85	20.5	18.95	6.041	5.155	7.656	12.25	10.93	12.72	7.504	8.634	6.574
ENSMUSG00000022371	ENSMUSG00000022371	Col14a1	protein_coding	+	15	55307750	55520803	protein_coding	collagen, type XIV, alpha 1 [Source:MGI Symbol;Acc:MGI:1341272]	COL14A1	GO:0003229; GO:0007155; GO:0030199; GO:0048873; GO:0061050	GO:0044822	GO:0005576; GO:0005578; GO:0005581; GO:0005614; GO:0005615; GO:0031012; GO:0070062	0.5044	5361	TRUE	-1.097	6.95e-35	9.64e-33	8431	8735	8970	2610	2693	3432	7619	6399	7258	3875	4288	4014	4952	5366	5099	5771	5637	6942	81.27	82.01	85.54	28.81	29.77	38.92	74.16	66.25	71.82	44.3	48.82	46.19
ENSMUSG00000029482	ENSMUSG00000029482	Aacs	protein_coding	+	5	125475814	125517410	protein_coding	acetoacetyl-CoA synthetase [Source:MGI Symbol;Acc:MGI:1926144]	AACS	GO:0001889; GO:0006629; GO:0006631; GO:0007584; GO:0008152; GO:0010243; GO:0014070; GO:0032024; GO:0034201; GO:0042493; GO:0045471; GO:0071333	GO:0000166; GO:0003824; GO:0005524; GO:0016874; GO:0030729; GO:0047760	GO:0005737; GO:0005829	0.5703	1520	TRUE	-1.301	1.1e-34	1.51e-32	4836	4008	4538	1601	1369	1395	1164	1334	1772	1808	1990	1617	1080	1081	1042	1096	1020	1003	164.3	132.7	152.6	62.29	53.37	55.76	39.95	48.71	61.83	72.88	79.89	65.6
ENSMUSG00000032193	ENSMUSG00000032193	Ldlr	protein_coding	+	9	21723576	21749916	protein_coding	low density lipoprotein receptor [Source:MGI Symbol;Acc:MGI:96765]	LDLR	GO:0006629; GO:0006810; GO:0006869; GO:0006897; GO:0006898; GO:0008202; GO:0008203; GO:0010867; GO:0010899; GO:0015914; GO:0030299; GO:0030301; GO:0034383; GO:0042157; GO:0042159; GO:0042632; GO:0070508; GO:2000188	GO:0001948; GO:0005041; GO:0005509; GO:0005515; GO:0030169; GO:0030229	GO:0005764; GO:0005768; GO:0005769; GO:0005770; GO:0005794; GO:0005886; GO:0005901; GO:0005905; GO:0009897; GO:0009986; GO:0016020; GO:0016021; GO:0016323; GO:0034362; GO:0043235; GO:0045177; GO:0055038; GO:1990666	0.5495	4531	TRUE	-1.363	1.29e-34	1.75e-32	5780	6245	4721	2302	2096	2466	4345	3169	4100	2237	2284	1981	3243	4543	3999	1900	1792	1996	65.92	69.38	53.27	30.07	27.42	33.09	50.04	38.83	48.01	30.27	30.76	26.98
ENSMUSG00000034926	ENSMUSG00000034926	Dhcr24	protein_coding	+	4	106561038	106589113	protein_coding	24-dehydrocholesterol reductase [Source:MGI Symbol;Acc:MGI:1922004]	DHCR24	GO:0006629; GO:0006694; GO:0006695; GO:0007265; GO:0008104; GO:0008202; GO:0008203; GO:0008285; GO:0009888; GO:0016125; GO:0016126; GO:0030539; GO:0031639; GO:0042987; GO:0043066; GO:0043154; GO:0043588; GO:0055114; GO:0061024	GO:0000246; GO:0003824; GO:0008762; GO:0016491; GO:0016614; GO:0016628; GO:0019899; GO:0042605; GO:0050614; GO:0050660	GO:0005634; GO:0005737; GO:0005783; GO:0005794; GO:0005829; GO:0005856; GO:0016020; GO:0016021	0.5713	4028	TRUE	-1.391	1.36e-34	1.83e-32	16040	16080	13630	4712	3664	4874	8775	7845	10390	5679	6354	5372	11270	13180	11040	8720	7053	7173	205.8	201	173	69.22	53.92	73.57	113.7	108.1	136.9	86.42	96.28	82.3
ENSMUSG00000038065	ENSMUSG00000038065	Mturn	protein_coding	+	6	54681624	54703851	protein_coding	maturin, neural progenitor differentiation regulator homolog (Xenopus) [Source:MGI Symbol;Acc:MGI:1915485]		GO:0007275; GO:0048666	GO:0003674	GO:0005575	0.533	2040	TRUE	-1.402	1.52e-34	2.02e-32	1306	1531	1536	907.2	840	646.3	945.1	1103	1210	505.5	576	564.1	5392	6387	5434	4420	4070	3957	33.07	37.78	38.5	26.31	24.4	19.26	24.18	30.02	31.45	15.19	17.23	17.06
ENSMUSG00000026737	ENSMUSG00000026737	Pip4k2a	protein_coding	-	2	18842255	18998126	protein_coding	phosphatidylinositol-5-phosphate 4-kinase, type II, alpha [Source:MGI Symbol;Acc:MGI:1298206]	PIP4K2A	GO:0016310; GO:0035855; GO:0046488	GO:0000166; GO:0005524; GO:0016301; GO:0016307; GO:0016309; GO:0016740	GO:0005634; GO:0005737; GO:0005886; GO:0016020	0.4487	1478	TRUE	-1.381	3.48e-34	4.59e-32	1653	1842	1542	780.4	690.4	738.3	729.8	1052	1223	668.6	664.2	600.8	3705	4135	4141	5465	5429	5019	57.79	62.71	53.34	31.24	27.68	30.36	25.76	39.51	43.9	27.72	27.43	25.08
ENSMUSG00000022817	ENSMUSG00000022817	Itgb5	protein_coding	+	16	33829665	33949153	protein_coding	integrin beta 5 [Source:MGI Symbol;Acc:MGI:96614]	ITGB5	GO:0007155; GO:0007160; GO:0007179; GO:0007229; GO:0043149; GO:0090136	GO:0004872; GO:0005102; GO:0005178; GO:0005515	GO:0005925; GO:0008305; GO:0009986; GO:0016020; GO:0016021; GO:0031252; GO:0034684; GO:0043235; GO:0070062	0.5766	3073	TRUE	-1.33	4.66e-34	6.07e-32	1319	1476	1557	1463	1201	1329	830.7	823.1	830.4	575.2	548.6	595.6	4050	4432	3820	4038	3709	3867	22.19	24.18	25.9	28.18	23.17	26.29	14.11	14.87	14.34	11.47	10.9	11.96
ENSMUSG00000007655	ENSMUSG00000007655	Cav1	protein_coding	+	6	17306335	17341452	protein_coding	caveolin 1, caveolae protein [Source:MGI Symbol;Acc:MGI:102709]	CAV1	GO:0000122; GO:0000165; GO:0000188; GO:0001525; GO:0001570; GO:0001666; GO:0001937; GO:0001938; GO:0001960; GO:0002026; GO:0002931; GO:0003057; GO:0006641; GO:0006816; GO:0006874; GO:0006897; GO:0006940; GO:0007519; GO:0007595; GO:0008104; GO:0008285; GO:0009612; GO:0009617; GO:0009967; GO:0009968; GO:0010524; GO:0010608; GO:0010628; GO:0010656; GO:0010952; GO:0019065; GO:0019217; GO:0019915; GO:…	GO:0000149; GO:0001179; GO:0005102; GO:0005198; GO:0005515; GO:0016504; GO:0019899; GO:0019900; GO:0019901; GO:0019905; GO:0030674; GO:0032947; GO:0042802; GO:0044325; GO:0046982; GO:0048365; GO:0050998; GO:0051117; GO:0070320; GO:0097371	GO:0000139; GO:0002080; GO:0005622; GO:0005623; GO:0005737; GO:0005739; GO:0005768; GO:0005778; GO:0005783; GO:0005794; GO:0005811; GO:0005829; GO:0005886; GO:0005887; GO:0005901; GO:0005925; GO:0005929; GO:0005938; GO:0009925; GO:0009986; GO:0016020; GO:0016021; GO:0016323; GO:0016324; GO:0031410; GO:0034098; GO:0043234; GO:0045121; GO:0048471	0.4996	989	TRUE	-1.486	5.02e-34	6.48e-32	3259	3398	4282	963.5	891.9	1696	6160	5520	5797	1253	1466	1168	13400	13920	12240	7923	8185	7073	170.1	172.8	221.2	57.59	53.41	104.1	324.8	309.6	310.7	77.56	90.37	72.81
ENSMUSG00000032883	ENSMUSG00000032883	Acsl3	protein_coding	+	1	78657825	78707743	protein_coding	acyl-CoA synthetase long-chain family member 3 [Source:MGI Symbol;Acc:MGI:1921455]	ACSL3	GO:0001676; GO:0006629; GO:0006631; GO:0006633; GO:0008152; GO:0034379; GO:0042998; GO:0044539; GO:0051047; GO:2001247	GO:0000166; GO:0003824; GO:0004467; GO:0005524; GO:0016874; GO:0019901; GO:0019904	GO:0005739; GO:0005741; GO:0005777; GO:0005783; GO:0005794; GO:0005811; GO:0016020; GO:0016021; GO:0043231; GO:0048471	0.4241	1704	TRUE	-1.317	5.23e-34	6.68e-32	2029	2488	2027	1461	1545	1185	1260	962	1333	852	888.6	882.2	1118	1366	1334	2167	1390	1535	61.52	73.47	60.8	50.71	53.73	42.27	38.59	31.33	41.48	30.64	31.82	31.93
ENSMUSG00000027208	ENSMUSG00000027208	Fgf7	protein_coding	+	2	126034658	126091185	protein_coding	fibroblast growth factor 7 [Source:MGI Symbol;Acc:MGI:95521]	FGF7	GO:0001541; GO:0002230; GO:0006656; GO:0008284; GO:0008543; GO:0008654; GO:0010463; GO:0010838; GO:0030324; GO:0031069; GO:0031532; GO:0034394; GO:0042060; GO:0043129; GO:0050679; GO:0050731; GO:0050918; GO:0051549; GO:0051781; GO:0060445; GO:0060501; GO:0060665; GO:0061033	GO:0005102; GO:0005104; GO:0005111; GO:0005515; GO:0008083; GO:0008201; GO:0042056	GO:0005576; GO:0005615; GO:0005623; GO:0005794	0.3795	2479	TRUE	-2.146	5.78e-34	7.32e-32	538.1	551.3	575.1	314.2	252.4	259	508.9	347.9	422.1	100.8	140.7	131.3	1884	1829	1954	2192	1821	1713	11.22	11.19	11.86	7.499	6.033	6.35	10.71	7.788	9.032	2.493	3.464	3.268
ENSMUSG00000023832	ENSMUSG00000023832	Acat2	protein_coding	-	17	12942890	12960747	protein_coding	acetyl-Coenzyme A acetyltransferase 2 [Source:MGI Symbol;Acc:MGI:87871]	ACAT2	GO:0008152	GO:0003824; GO:0003985; GO:0016740; GO:0016746; GO:0016747	GO:0005634; GO:0005654; GO:0005730; GO:0005737; GO:0005739; GO:0005829; GO:0070062	0.5048	2025	TRUE	-1.434	9.04e-34	1.13e-31	4493	3648	5125	1802	1498	1568	1219	1749	2133	1565	1717	1606	726.5	825.9	865.9	1005	1048	1092	114.7	90.66	129.4	52.65	43.84	47.07	31.41	47.95	55.89	47.39	51.76	48.93
ENSMUSG00000025584	ENSMUSG00000025584	Pde8a	protein_coding	+	7	81213596	81334533	protein_coding	phosphodiesterase 8A [Source:MGI Symbol;Acc:MGI:1277116]	PDE8A	GO:0000160; GO:0007165	GO:0004114; GO:0004115; GO:0008081; GO:0016787; GO:0046872	GO:0070062	0.4918	3802	TRUE	1.49	1.49e-33	1.85e-31	592.3	658.8	518	2267	2390	1692	871.4	715	721	1799	1498	1696	238.3	212.8	234.4	241.4	280.9	335.2	8.051	8.722	6.966	35.29	37.27	27.06	11.96	10.44	10.06	29.01	24.05	27.53
ENSMUSG00000015970	ENSMUSG00000015970	Chdh	protein_coding	+	14	30009023	30040466	protein_coding	choline dehydrogenase [Source:MGI Symbol;Acc:MGI:1860776]	CHDH	GO:0019285; GO:0055114	GO:0008812; GO:0016491; GO:0016614; GO:0050660	GO:0005739; GO:0005743; GO:0016020	0.5417	4517	TRUE	-1.877	1.58e-33	1.94e-31	622.9	712.6	715.1	394.3	301.6	374.1	359.9	288.8	273.6	164.4	208.7	181.7	1745	1588	1589	2327	2371	2609	7.126	7.94	8.094	5.165	3.957	5.035	4.157	3.549	3.213	2.23	2.82	2.482
ENSMUSG00000020108	ENSMUSG00000020108	Ddit4	protein_coding	-	10	59949675	59951770	protein_coding	DNA-damage-inducible transcript 4 [Source:MGI Symbol;Acc:MGI:1921997]	DDIT4	GO:0001666; GO:0001764; GO:0006915; GO:0007420; GO:0008283; GO:0009968; GO:0010801; GO:0030182; GO:0032007; GO:0033137; GO:0042771; GO:0043241; GO:0045820; GO:0048011; GO:0051607; GO:0072593; GO:1901216; GO:1902532	GO:0071889	GO:0005622; GO:0005737; GO:0005739	0.5757	1685	TRUE	1.846	1.76e-33	2.14e-31	778.6	687.1	462	1711	1546	1690	179.6	186.4	185.6	2560	2387	2044	995.4	2728	1232	695	1277	1450	23.88	20.52	14.02	60.09	54.38	60.97	5.562	6.139	5.845	93.13	86.48	74.85
ENSMUSG00000003420	ENSMUSG00000003420	Fcgrt	protein_coding	-	7	45092993	45103822	protein_coding	Fc receptor, IgG, alpha chain transporter [Source:MGI Symbol;Acc:MGI:103017]	FCGRT	GO:0006955; GO:0019882; GO:0038094	GO:0019770; GO:0019864; GO:0030881	GO:0005886; GO:0016020; GO:0016021	0.5581	1738	TRUE	-1.448	3.08e-33	3.72e-31	1631	1972	1607	769.8	762.7	744.1	1404	1486	1638	586.4	672.6	647	1896	2080	1711	1664	1771	1796	48.5	57.12	47.27	26.21	26.01	26.03	42.15	47.48	50.01	20.68	23.62	22.97
ENSMUSG00000025964	ENSMUSG00000025964	Adam23	protein_coding	+	1	63445891	63596276	protein_coding	a disintegrin and metallopeptidase domain 23 [Source:MGI Symbol;Acc:MGI:1345162]	ADAM23	GO:0006508; GO:0007155	GO:0004222; GO:0005515; GO:0008237; GO:0008270	GO:0005576; GO:0005886; GO:0016020; GO:0016021	0.4696	3328	TRUE	1.059	3.18e-33	3.8e-31	1753	1718	1766	3694	3604	2843	1272	1291	1298	3776	3405	3691	1006	545.7	1159	972.1	822.4	1245	27.22	25.98	27.12	65.67	64.18	51.92	19.95	21.54	20.69	69.54	62.43	68.42
ENSMUSG00000019874	ENSMUSG00000019874	Fabp7	protein_coding	+	10	57784881	57788450	protein_coding	fatty acid binding protein 7, brain [Source:MGI Symbol;Acc:MGI:101916]	FABP7	GO:0001964; GO:0006810; GO:0021846; GO:0022008; GO:0050673; GO:0060134	GO:0005215; GO:0005504; GO:0008289	GO:0005634; GO:0005737; GO:0005829; GO:0005911; GO:0042995; GO:0043025; GO:0044297; GO:0071944	0.4202	842	TRUE	3.495	3.34e-33	3.96e-31	20.85	17.48	29.43	26.99	22.02	22.09	7.155	8.696	10.75	226.6	186	312	86.66	11.31	269.9	10.26	8.101	8.991	1.28	1.045	1.787	1.897	1.55	1.595	0.4434	0.5733	0.6772	16.5	13.49	22.86
ENSMUSG00000020467	ENSMUSG00000020467	Efemp1	protein_coding	+	11	28853204	28926743	protein_coding	epidermal growth factor-containing fibulin-like extracellular matrix protein 1 [Source:MGI Symbol;Acc:MGI:1339998]	EFEMP1	GO:0006355; GO:0007173; GO:0018108; GO:0032331	GO:0005006; GO:0005154; GO:0005509; GO:0008083	GO:0005576; GO:0005578; GO:0005615; GO:0031012; GO:0070062	0.4192	1529	TRUE	2.331	3.42e-33	4.01e-31	61.17	76.64	105.9	59.84	70.21	128.9	62.96	54.04	21.49	417.1	363.7	390.7	890.5	1073	796.5	1109	1279	2119	2.068	2.523	3.543	2.316	2.722	5.126	2.149	1.962	0.7458	16.72	14.52	15.77
ENSMUSG00000037071	ENSMUSG00000037071	Scd1	protein_coding	-	19	44394451	44407709	protein_coding	stearoyl-Coenzyme A desaturase 1 [Source:MGI Symbol;Acc:MGI:98239]	SCD	GO:0006629; GO:0006631; GO:0006633; GO:0010873; GO:0034435; GO:0044130; GO:0050830; GO:0050872; GO:0050873; GO:0055114; GO:1903966	GO:0004768; GO:0016491; GO:0016717; GO:0032896	GO:0005783; GO:0016020; GO:0016021; GO:0030176; GO:0043231	0.4717	4836	TRUE	-1.508	5.54e-33	6.46e-31	20570	18810	24290	7283	6009	6459	3683	3531	4710	7544	7579	7198	8246	8916	9110	12380	18650	9515	219.8	195.8	256.8	89.12	73.66	81.21	39.74	40.53	51.67	95.62	95.66	91.85
ENSMUSG00000090213	ENSMUSG00000090213	Tmem189	protein_coding	-	2	167642608	167661556	protein_coding	transmembrane protein 189 [Source:MGI Symbol;Acc:MGI:2142624]	TMEM189	GO:0008150; GO:0016567	GO:0003674; GO:0031625; GO:0061630	GO:0005575; GO:0005737; GO:0005783; GO:0016020; GO:0016021	0.5934	1305	TRUE	-1.158	6.27e-33	7.24e-31	8173	8077	8873	5617	4852	4916	4813	4435	5512	3575	4125	3520	8042	10650	9146	13890	11820	13210	323.7	311.5	347.6	254.7	220.4	229	192.5	188.7	224.1	167.9	192.9	166.5
ENSMUSG00000020023	ENSMUSG00000020023	Tmcc3	protein_coding	+	10	94311949	94590956	protein_coding	transmembrane and coiled coil domains 3 [Source:MGI Symbol;Acc:MGI:2442900]	TMCC3	GO:0008150	GO:0003674	GO:0005575; GO:0016020; GO:0016021	0.523	2129	TRUE	-1.766	4.7e-32	5.38e-30	689.8	883.4	794.6	514	423.4	489.5	300.5	300	437.8	247.8	231.3	215.3	2994	3210	3227	3066	2971	2803	16.74	20.88	19.08	14.28	11.79	13.98	7.365	7.822	10.91	7.133	6.631	6.24
ENSMUSG00000024112	ENSMUSG00000024112	Cacna1h	protein_coding	-	17	25374285	25433783	protein_coding	calcium channel, voltage-dependent, T type, alpha 1H subunit [Source:MGI Symbol;Acc:MGI:1928842]	CACNA1H	GO:0006810; GO:0006811; GO:0006816; GO:0019233; GO:0032342; GO:0034220; GO:0034651; GO:0034765; GO:0042391; GO:0045956; GO:0055085; GO:0070509; GO:0070588; GO:0086010; GO:2000344	GO:0005216; GO:0005244; GO:0005245; GO:0005262; GO:0005515; GO:0008332; GO:0046872; GO:0097110	GO:0005634; GO:0005737; GO:0005891; GO:0005901; GO:0016020; GO:0016021; GO:0030425; GO:0042383; GO:0043204	0.6086	3118	TRUE	2.114	8.72e-32	9.89e-30	278.1	320	158.9	695.9	633.1	757.2	319.1	289.5	269.7	1256	1088	1012	68.43	71.95	105.4	39.38	31.44	30.84	4.608	5.164	2.605	13.2	12.03	14.76	5.339	5.152	4.587	24.69	21.29	20.01
ENSMUSG00000032500	ENSMUSG00000032500	Dclk3	protein_coding	+	9	111439081	111489118	protein_coding	doublecortin-like kinase 3 [Source:MGI Symbol;Acc:MGI:3039580]	DCLK3	GO:0006468; GO:0016310; GO:0035556	GO:0000166; GO:0004672; GO:0004674; GO:0005524; GO:0016301; GO:0016740	GO:0005634; GO:0005737	0.5554	3005	TRUE	-2.143	9.28e-32	1.05e-29	828.6	1343	897.6	226.5	202.7	299.3	876.4	656.6	867.6	227.9	245.7	220.6	1694	2123	1895	1694	1384	1539	14.25	22.5	15.27	4.46	3.999	6.055	15.22	12.13	15.32	4.648	4.99	4.53
ENSMUSG00000037649	ENSMUSG00000037649	H2-DMa	protein_coding	+	17	34135182	34139101	protein_coding	histocompatibility 2, class II, locus DMa [Source:MGI Symbol;Acc:MGI:95921]	HLA-DMA	GO:0002376; GO:0002503; GO:0002504; GO:0002636; GO:0002922; GO:0006461; GO:0006955; GO:0015031; GO:0016064; GO:0019882; GO:0019886; GO:0045059; GO:0045582; GO:0048839; GO:0050778; GO:0051085	GO:0005515; GO:0023026	GO:0005622; GO:0005764; GO:0005765; GO:0005768; GO:0005770; GO:0005771; GO:0009986; GO:0010008; GO:0016020; GO:0016021; GO:0042613; GO:0070062	0.5494	1102	TRUE	-1.749	9.88e-32	1.1e-29	946.8	769.1	721	79.8	117.2	105.9	448.6	444.8	589.1	240.3	260	225.8	1681	2289	1546	1206	1113	859.3	44.4	35.13	33.45	4.285	6.301	5.844	21.24	22.4	28.36	13.37	14.4	12.65
ENSMUSG00000045725	ENSMUSG00000045725	Prr15	protein_coding	+	6	54327012	54330200	protein_coding	proline rich 15 [Source:MGI Symbol;Acc:MGI:1925254]	PRR15	GO:0007275; GO:0008150	GO:0003674	GO:0005575	0.5235	1381	TRUE	-2.776	1.37e-31	1.52e-29	176.8	265.6	220.8	18.78	12.46	17.68	30.08	109.4	112.4	31.13	35.82	29.41	550.3	590	512.5	240.6	223.1	235.9	6.615	9.68	8.174	0.8045	0.5349	0.7783	1.137	4.398	4.319	1.382	1.583	1.314
ENSMUSG00000048583	ENSMUSG00000048583	Igf2	protein_coding	-	7	142650766	142666816	protein_coding	insulin-like growth factor 2 [Source:MGI Symbol;Acc:MGI:96434]	IGF2	GO:0001503; GO:0001934; GO:0005975; GO:0006006; GO:0007613; GO:0009887; GO:0014070; GO:0031017; GO:0032147; GO:0035094; GO:0038028; GO:0042104; GO:0042493; GO:0043085; GO:0043410; GO:0045725; GO:0045840; GO:0045944; GO:0045953; GO:0046628; GO:0050731; GO:0051146; GO:0051781; GO:0051897; GO:0071902; GO:0090031; GO:2000273; GO:2000467	GO:0005158; GO:0005159; GO:0005179; GO:0005515; GO:0008083; GO:0030546; GO:0043539	GO:0005576; GO:0005615; GO:0070062	0.5562	2130	TRUE	-1.448	1.88e-31	2.06e-29	16270	20510	15890	7451	6689	10860	28130	23490	27340	6761	5997	6487	542.8	1236	808.7	159.4	1355	1534	394.7	484.7	381.4	207	186.1	310.1	689.2	612.3	681	194.6	171.9	187.9
ENSMUSG00000031004	ENSMUSG00000031004	Mki67	protein_coding	-	7	135689788	135716379	protein_coding	antigen identified by monoclonal antibody Ki 67 [Source:MGI Symbol;Acc:MGI:106035]	MKI67	GO:0007126; GO:0008283; GO:0072574	GO:0008022; GO:0044822	GO:0000775; GO:0000793; GO:0005634; GO:0005730; GO:0005737; GO:0016020	0.4661	10075	TRUE	1.052	2.17e-31	2.36e-29	2322	2524	2240	3346	3097	4391	3256	3254	3203	4794	4707	5172	59.29	34.95	41.6	84.41	52.72	109.2	11.91	12.61	11.37	19.65	18.22	26.5	16.87	17.93	16.86	29.16	28.52	31.68
ENSMUSG00000020532	ENSMUSG00000020532	Acaca	protein_coding	+	11	84129672	84401651	protein_coding	acetyl-Coenzyme A carboxylase alpha [Source:MGI Symbol;Acc:MGI:108451]	ACACA	GO:0001894; GO:0006084; GO:0006629; GO:0006631; GO:0006633; GO:0008152; GO:0014070; GO:0044268; GO:0051289; GO:0055088; GO:0071380	GO:0000166; GO:0003824; GO:0003989; GO:0004075; GO:0005515; GO:0005524; GO:0009374; GO:0016874; GO:0019900; GO:0046872	GO:0005730; GO:0005737; GO:0005739; GO:0005829; GO:0015629; GO:0070062	0.4842	3406	TRUE	-0.9817	3.73e-31	4.02e-29	7118	7202	7392	3980	3645	3617	3892	4136	4732	3498	3843	3620	4949	5212	4712	4956	4445	4625	108	106.4	111	69.14	63.43	64.56	59.63	67.4	73.69	62.94	68.85	65.57
ENSMUSG00000022885	ENSMUSG00000022885	St6gal1	protein_coding	+	16	23224740	23360350	protein_coding	beta galactoside alpha 2,6 sialyltransferase 1 [Source:MGI Symbol;Acc:MGI:108470]	ST6GAL1	GO:0006054; GO:0006486; GO:0018279; GO:0032946; GO:0050922; GO:0097503; GO:1900024; GO:2000110	GO:0003835; GO:0008373; GO:0016740; GO:0016757	GO:0000138; GO:0005576; GO:0005783; GO:0005794; GO:0005797; GO:0016020; GO:0016021; GO:0030173; GO:0070062	0.4991	2833	TRUE	-1.145	3.84e-31	4.11e-29	11110	10470	12280	6532	5979	5248	7003	5995	7053	5208	5105	4956	7051	7580	6998	9769	9528	9692	202.7	186	221.7	136.4	125.1	112.6	129	117.4	132.1	112.7	110	107.9
ENSMUSG00000024063	ENSMUSG00000024063	Lbh	protein_coding	+	17	72918305	72941942	protein_coding	limb-bud and heart [Source:MGI Symbol;Acc:MGI:1925139]	LBH	GO:0006351; GO:0006355; GO:0007275; GO:0010468; GO:0030193; GO:0045893		GO:0005634; GO:0005737	0.5336	1700	TRUE	1.304	4.36e-31	4.63e-29	755.1	848.3	671.5	1524	1395	1439	1305	629.8	725.9	1916	1751	1970	1297	885.7	1335	1757	1272	1277	22.96	25.12	20.2	53.05	48.63	51.45	40.08	20.57	22.65	69.1	62.88	71.5
ENSMUSG00000030265	ENSMUSG00000030265	Kras	protein_coding	-	6	145216699	145250239	protein_coding	v-Ki-ras2 Kirsten rat sarcoma viral oncogene homolog [Source:MGI Symbol;Acc:MGI:96680]	KRAS	GO:0001934; GO:0007165; GO:0007264; GO:0007265; GO:0008284; GO:0008542; GO:0010628; GO:0019221; GO:0030036; GO:0032228; GO:0035022; GO:0043406; GO:0043524; GO:0045596; GO:0048169; GO:0048873; GO:0051000; GO:0051092; GO:0051146; GO:0060441	GO:0000166; GO:0003924; GO:0005515; GO:0005525; GO:0019002; GO:0019003; GO:0030275; GO:0032403	GO:0005622; GO:0005737; GO:0005739; GO:0005886; GO:0005925; GO:0016020; GO:0031234; GO:0045121	0.4455	1536	TRUE	-1.038	5.97e-31	6.29e-29	8864	8791	9266	7008	6808	6624	6642	6202	6760	4171	4624	4271	6667	7612	7114	6633	6103	5698	298.1	287.9	308.3	269.8	262.6	262	225.5	224	233.4	166.4	183.7	171.5
ENSMUSG00000041842	ENSMUSG00000041842	Fhdc1	protein_coding	-	3	84442198	84480429	protein_coding	FH2 domain containing 1 [Source:MGI Symbol;Acc:MGI:2684972]	FHDC1	GO:0008150	GO:0003674	GO:0005575	0.5237	3049	TRUE	2.149	7.59e-31	7.93e-29	101.5	82.02	76.49	225.3	246.3	186.1	219.1	150.9	137.8	434.5	361.3	373.9	26.23	18.5	23.35	33.14	16.22	26.97	1.72	1.354	1.282	4.371	4.788	3.711	3.748	2.747	2.396	8.734	7.232	7.566
ENSMUSG00000011256	ENSMUSG00000011256	Adam19	protein_coding	+	11	46055992	46147343	protein_coding	a disintegrin and metallopeptidase domain 19 (meltrin beta) [Source:MGI Symbol;Acc:MGI:105377]	ADAM19	GO:0006508; GO:0006509; GO:0007507	GO:0004222; GO:0005515; GO:0008233; GO:0008237; GO:0008270; GO:0016787; GO:0017124; GO:0046872	GO:0005794; GO:0009897; GO:0016020; GO:0016021	0.5271	3599	TRUE	1.228	1.48e-30	1.54e-28	1078	1159	954.8	727.6	816	952.8	2295	2114	2232	2561	2275	2651	620.6	533.5	501.3	435.6	460	671.4	15.48	16.21	13.56	11.96	13.44	16.09	33.27	32.6	32.9	43.61	38.57	45.44
ENSMUSG00000025790	ENSMUSG00000025790	Slco3a1	protein_coding	-	7	74275419	74554780	protein_coding	solute carrier organic anion transporter family, member 3a1 [Source:MGI Symbol;Acc:MGI:1351867]	SLCO3A1	GO:0006810; GO:0006811; GO:0006857; GO:0015711; GO:0015732; GO:0098656	GO:0005215; GO:0008514; GO:0015198	GO:0005886; GO:0005887; GO:0009925; GO:0009986; GO:0016020; GO:0016021; GO:0016324	0.5381	1955	TRUE	-1.805	1.68e-30	1.72e-28	906.5	1265	1101	469.5	371.6	487.7	1085	812.6	1041	274.3	366.1	293.1	1935	2215	1981	2311	2121	2530	23.96	32.57	28.78	14.21	11.27	15.17	28.96	23.07	28.26	8.598	11.43	9.251
ENSMUSG00000026335	ENSMUSG00000026335	Pam	protein_coding	-	1	97795114	98095632	protein_coding	peptidylglycine alpha-amidating monooxygenase [Source:MGI Symbol;Acc:MGI:97475]	PAM	GO:0001519; GO:0001676; GO:0006357; GO:0006518; GO:0008152; GO:0009268; GO:0009404; GO:0018032; GO:0019538; GO:0032956; GO:0042493; GO:0050708; GO:0051260; GO:0055114	GO:0003824; GO:0004497; GO:0004504; GO:0004598; GO:0005507; GO:0005509; GO:0008270; GO:0016491; GO:0016715; GO:0016829; GO:0019901; GO:0031418; GO:0046872	GO:0005615; GO:0005802; GO:0005829; GO:0005886; GO:0005887; GO:0009986; GO:0016020; GO:0016021; GO:0030141; GO:0030667; GO:0031410; GO:0043005; GO:0043025; GO:0043204; GO:0048471; GO:0070062	0.4505	1845	TRUE	-1.345	1.76e-30	1.79e-28	1784	1679	2113	768.1	747.1	803	1843	1880	2094	700.1	774.4	707.1	7532	8275	7264	7856	8005	7441	49.97	45.82	58.55	24.63	24	26.46	52.14	56.57	60.21	23.26	25.62	23.65
ENSMUSG00000038943	ENSMUSG00000038943	Prc1	protein_coding	+	7	80294450	80316259	protein_coding	protein regulator of cytokinesis 1 [Source:MGI Symbol;Acc:MGI:1858961]	PRC1	GO:0000226; GO:0000910; GO:0007049; GO:0051301	GO:0008017; GO:0019894; GO:0019901; GO:0042802	GO:0005634; GO:0005654; GO:0005737; GO:0005819; GO:0005856; GO:0005874; GO:0005886; GO:0015630	0.4604	1972	TRUE	1.221	2.4e-30	2.43e-28	800.6	818.5	679.9	1093	967.5	1362	853.3	940.4	906.6	1834	1732	1818	24.08	14.4	16.25	30.85	24.39	29.55	20.97	20.88	17.62	32.77	29.07	41.99	22.57	26.46	24.38	56.98	53.57	56.87
ENSMUSG00000018846	ENSMUSG00000018846	Pank3	protein_coding	+	11	35769484	35791285	protein_coding	pantothenate kinase 3 [Source:MGI Symbol;Acc:MGI:2387464]	PANK3	GO:0015937; GO:0016310	GO:0000166; GO:0004594; GO:0005524; GO:0016301; GO:0016740	GO:0005737	0.3956	7376	TRUE	-1.066	2.89e-30	2.9e-28	9816	9249	9465	5104	4732	4210	7253	6868	7797	4254	4870	4467	4835	5096	4984	5290	5169	4526	68.78	63.11	65.61	40.95	38.03	34.7	51.31	51.69	56.08	35.35	40.3	37.37
ENSMUSG00000036943	ENSMUSG00000036943	Rab8b	protein_coding	-	9	66843672	66919705	protein_coding	RAB8B, member RAS oncogene family [Source:MGI Symbol;Acc:MGI:2442982]	RAB8B	GO:0006810; GO:0006886; GO:0006904; GO:0007264; GO:0009306; GO:0015031; GO:0016079; GO:0017157; GO:0019882; GO:0031346; GO:0032482; GO:0032869; GO:0034332; GO:0045046; GO:0048210; GO:0051461; GO:0072659	GO:0000166; GO:0003924; GO:0005102; GO:0005515; GO:0005525; GO:0019003; GO:0030911	GO:0005739; GO:0005768; GO:0005778; GO:0005886; GO:0008021; GO:0016020; GO:0030140; GO:0030667; GO:0031410; GO:0045335; GO:0048471; GO:0051286; GO:0070062	0.4082	4743	TRUE	-0.9072	3.64e-30	3.63e-28	5047	5345	5003	2970	3036	2662	3155	3652	3922	2658	2772	2757	3079	3060	2983	2935	2736	2780	54.99	56.72	53.93	37.05	37.94	34.12	34.71	42.74	43.86	34.36	35.68	35.86
ENSMUSG00000013523	ENSMUSG00000013523	Bcas1	protein_coding	-	2	170346991	170427845	protein_coding	breast carcinoma amplified sequence 1 [Source:MGI Symbol;Acc:MGI:1924210]	BCAS1	GO:0008150	GO:0042803	GO:0005737; GO:0005829; GO:0014069; GO:0070062	0.5122	2714	TRUE	-1.14	5.46e-30	5.41e-28	10610	11760	12440	5950	5369	5106	8798	8498	9722	5121	5518	5109	9198	10410	9615	6736	5763	5564	202.1	218.1	234.4	129.7	117.2	114.3	169.1	173.8	190	115.6	124.1	116.1
ENSMUSG00000018822	ENSMUSG00000018822	Sfrp5	protein_coding	-	19	42197971	42202252	protein_coding	secreted frizzled-related sequence protein 5 [Source:MGI Symbol;Acc:MGI:1860298]	SFRP5	GO:0007275; GO:0008285; GO:0016055; GO:0030154; GO:0030178; GO:0035414; GO:0036342; GO:0043433; GO:0043508; GO:0048546; GO:0051898; GO:0060028; GO:0060070; GO:0090090; GO:0090175; GO:0090179; GO:2000041; GO:2000057	GO:0017147	GO:0005576; GO:0005615	0.6032	1900	TRUE	-1.885	6.27e-30	6.16e-28	1559	1069	1424	57.5	46.94	268.2	1561	1595	1777	311.3	435.3	345.6	4690	5083	3748	2804	2290	2327	42.39	28.32	38.33	1.791	1.464	8.582	42.88	46.59	49.62	10.04	13.98	11.22
ENSMUSG00000041729	ENSMUSG00000041729	Coro2b	protein_coding	-	9	62419492	62537044	protein_coding	coronin, actin binding protein, 2B [Source:MGI Symbol;Acc:MGI:2444283]	CORO2B	GO:0030036	GO:0003779; GO:0051015	GO:0005737; GO:0005856; GO:0015629; GO:0016020	0.5418	1241	TRUE	1.343	1.09e-29	1.06e-27	919	868.6	653.4	2031	2262	1965	709.9	917.3	772.9	2143	2074	2022	124.3	116.1	251.6	94.66	89.23	109.2	38.25	35.21	26.91	96.81	108	96.2	29.83	41.01	33.02	105.8	101.9	100.5
ENSMUSG00000039109	ENSMUSG00000039109	F13a1	protein_coding	-	13	36867178	37050244	protein_coding	coagulation factor XIII, A1 subunit [Source:MGI Symbol;Acc:MGI:1921395]	F13A1	GO:0007596; GO:0007599; GO:0018149	GO:0003810; GO:0016740; GO:0016746; GO:0046872	GO:0005576; GO:0005737; GO:0072562	0.4564	3865	TRUE	-3.292	1.15e-29	1.11e-27	296.1	207.1	432.6	244.1	251.3	263.2	105.9	149.7	113.3	24.9	36.97	31.51	930.4	990.8	850.2	1090	1448	1796	3.959	2.696	5.722	3.737	3.854	4.14	1.43	2.15	1.555	0.3949	0.5838	0.503
ENSMUSG00000020914	ENSMUSG00000020914	Top2a	protein_coding	-	11	98992943	99024189	protein_coding	topoisomerase (DNA) II alpha [Source:MGI Symbol;Acc:MGI:98790]	TOP2A	GO:0000712; GO:0000819; GO:0002244; GO:0006259; GO:0006265; GO:0006266; GO:0006268; GO:0006974; GO:0007059; GO:0030261; GO:0030263; GO:0040016; GO:0042752; GO:0043065; GO:0044774; GO:0045070; GO:0045870; GO:0045944; GO:0048511	GO:0000166; GO:0000287; GO:0003677; GO:0003682; GO:0003916; GO:0003918; GO:0005080; GO:0005524; GO:0008022; GO:0008094; GO:0008144; GO:0008301; GO:0016853; GO:0019899; GO:0042803; GO:0042826; GO:0043130; GO:0043565; GO:0043566; GO:0044822; GO:0046872; GO:0046982	GO:0000228; GO:0000793; GO:0005634; GO:0005654; GO:0005730; GO:0005814; GO:0009330; GO:0043234	0.4336	5221	TRUE	1.085	1.21e-29	1.16e-27	1892	1885	1598	2475	2332	3237	2263	2420	2165	3785	3585	4041	43.33	8.222	22.32	55.22	36.5	48.81	18.73	18.17	15.65	28.05	26.47	37.7	22.62	25.73	22	44.44	41.92	47.76
ENSMUSG00000030342	ENSMUSG00000030342	Cd9	protein_coding	-	6	125460266	125494791	protein_coding	CD9 antigen [Source:MGI Symbol;Acc:MGI:88348]	CD9	GO:0006928; GO:0007155; GO:0007338; GO:0007342; GO:0008285; GO:0030913	GO:0005178; GO:0005515	GO:0005615; GO:0005886; GO:0005925; GO:0009897; GO:0009986; GO:0016020; GO:0016021; GO:0016324; GO:0070062; GO:1903561	0.458	1007	TRUE	-1.455	1.63e-29	1.55e-27	34910	32800	30500	12910	10700	10700	23960	21190	24100	11480	12870	11360	29760	32870	29450	22480	17990	17710	1792	1639	1549	758.4	629.6	646.2	1242	1168	1270	699	780	695.9
ENSMUSG00000053626	ENSMUSG00000053626	Tll1	protein_coding	-	8	64014770	64205993	protein_coding	tolloid-like [Source:MGI Symbol;Acc:MGI:106923]	TLL1	GO:0006508; GO:0007275; GO:0030154	GO:0004222; GO:0005509; GO:0005518; GO:0008233; GO:0008237; GO:0008270; GO:0016787; GO:0046872	GO:0005576	0.4671	4928	TRUE	-2.451	1.77e-29	1.68e-27	430.8	589.7	576.8	56.96	50.93	82.63	139.9	208.7	307.5	95.94	121.9	73	732.3	959	744.9	766.8	699	701.3	4.518	6.023	5.985	0.684	0.6126	1.019	1.481	2.35	3.31	1.193	1.51	0.9141
ENSMUSG00000075703	ENSMUSG00000075703	Ept1	protein_coding	+	5	30232581	30272427	protein_coding	ethanolaminephosphotransferase 1 (CDP-ethanolamine-specific) [Source:MGI Symbol;Acc:MGI:107898]	EPT1	GO:0006629; GO:0006646; GO:0008654; GO:1903955	GO:0004307; GO:0016740; GO:0016780; GO:0046872	GO:0005575; GO:0016020; GO:0016021	0.4503	2631	TRUE	-0.9578	2.89e-29	2.71e-27	3095	3060	3125	1642	1482	1409	2228	2300	2306	1564	1609	1589	1662	1691	1762	1694	1480	1367	60.79	58.54	60.73	36.92	33.38	32.57	44.19	48.52	46.49	36.43	37.32	37.27
ENSMUSG00000031644	ENSMUSG00000031644	Nek1	protein_coding	+	8	60993195	61131346	protein_coding	NIMA (never in mitosis gene a)-related expressed kinase 1 [Source:MGI Symbol;Acc:MGI:97303]	NEK1	GO:0000165; GO:0000187; GO:0001822; GO:0006468; GO:0006974; GO:0007049; GO:0007067; GO:0007283; GO:0010212; GO:0016310; GO:0030030; GO:0035264; GO:0042384; GO:0051301	GO:0000166; GO:0004672; GO:0004674; GO:0004708; GO:0004713; GO:0005524; GO:0016301; GO:0016740; GO:0046872	GO:0000242; GO:0005622; GO:0005634; GO:0005737; GO:0005813; GO:0005856	0.4281	3261	TRUE	-1.284	3.04e-29	2.84e-27	4580	4397	5851	2117	1955	1789	1570	2812	3040	1942	2145	1975	5070	5183	5257	4779	4130	3914	72.58	67.86	91.73	38.41	35.53	33.36	25.12	47.87	49.46	36.51	40.16	37.36
ENSMUSG00000040003	ENSMUSG00000040003	Magi2	protein_coding	+	5	19227036	20704792	protein_coding	membrane associated guanylate kinase, WW and PDZ domain containing 2 [Source:MGI Symbol;Acc:MGI:1354953]	MAGI2	GO:0002092; GO:0007165; GO:0007399; GO:0008285; GO:0010976; GO:0016482; GO:0030336; GO:0032516; GO:0032926; GO:0038180; GO:0043113; GO:0051291; GO:0051898; GO:0060395; GO:0071850; GO:0097118; GO:1990090; GO:2000809	GO:0004871; GO:0005515; GO:0019902; GO:0030159; GO:0030165; GO:0031697; GO:0032403; GO:0032947; GO:0046332; GO:0070699	GO:0005634; GO:0005737; GO:0005768; GO:0005770; GO:0005886; GO:0005923; GO:0014069; GO:0016020; GO:0030054; GO:0030425; GO:0036057; GO:0043005; GO:0043234; GO:0045202; GO:0048471	0.5209	3879	TRUE	-1.405	3.42e-29	3.17e-27	1673	2017	1795	718.2	634.2	560	1421	1701	1856	661.2	784.7	620.8	2718	2912	2618	2634	2342	2722	22.28	26.16	23.66	10.95	9.689	8.776	19.11	24.33	25.38	10.45	12.34	9.873
ENSMUSG00000079547	ENSMUSG00000079547	H2-DMb1	protein_coding	+	17	34153072	34160230	protein_coding	histocompatibility 2, class II, locus Mb1 [Source:MGI Symbol;Acc:MGI:95922]	HLA-DMB	GO:0002376; GO:0002504; GO:0006955; GO:0019882; GO:0019886; GO:0051085	GO:0023026	GO:0005764; GO:0005768; GO:0016020; GO:0016021; GO:0042613	0.5385	1404	TRUE	-2.247	3.83e-29	3.51e-27	713.1	742.5	471.7	115.9	53.99	161.9	178.2	203.9	257.8	140.6	156.6	111.6	2200	2767	2126	2733	2796	1617	26.25	26.62	17.18	4.883	2.279	7.011	6.622	8.06	9.74	6.139	6.809	4.904
ENSMUSG00000031750	ENSMUSG00000031750	Il34	protein_coding	-	8	110741840	110805903	protein_coding	interleukin 34 [Source:MGI Symbol;Acc:MGI:1923777]	IL34	GO:0001934; GO:0002376; GO:0006954; GO:0008284; GO:0045087; GO:0045651; GO:0045657	GO:0005125; GO:0005157; GO:0008083	GO:0005576; GO:0005615	0.5694	1752	TRUE	-1.457	3.84e-29	3.51e-27	823.1	937.1	829.9	869.7	807.6	823.7	556.9	533.6	606.7	330	338.7	275.2	1452	1527	1331	1523	1510	1621	24.27	26.91	24.21	29.37	27.32	28.58	16.58	16.9	18.37	11.54	11.8	9.69
ENSMUSG00000020841	ENSMUSG00000020841	Cpd	protein_coding	-	11	76778424	76847018	protein_coding	carboxypeptidase D [Source:MGI Symbol;Acc:MGI:107265]	CPD	GO:0006508	GO:0004180; GO:0004181; GO:0004185; GO:0008233; GO:0008237; GO:0008270; GO:0016787; GO:0032403; GO:0046872; GO:0051721	GO:0005634; GO:0005802; GO:0016020; GO:0016021; GO:0043231; GO:0048471; GO:0070062	0.4567	2928	TRUE	-0.9956	4.23e-29	3.84e-27	5446	6124	5506	2706	2529	2630	5329	4886	5490	2631	2948	2961	7182	8379	7346	8143	7643	6977	96.12	105.3	96.16	54.69	51.2	54.6	94.99	92.64	99.47	55.08	61.45	62.4
ENSMUSG00000040711	ENSMUSG00000040711	Sh3pxd2b	protein_coding	+	11	32347820	32428173	protein_coding	SH3 and PX domains 2B [Source:MGI Symbol;Acc:MGI:2442062]	SH3PXD2B	GO:0001501; GO:0001654; GO:0006801; GO:0007507; GO:0022617; GO:0030154; GO:0045600; GO:0060348; GO:0060612; GO:0071800; GO:0072657	GO:0010314; GO:0032266; GO:0035091; GO:0042169; GO:0070273; GO:0080025	GO:0002102; GO:0005737; GO:0030054; GO:0042995	0.503	5036	TRUE	0.9527	4.92e-29	4.44e-27	3186	2958	2796	4254	4744	4316	2673	2740	2625	5630	5681	5973	1285	1124	1064	2414	2436	2726	32.7	29.56	28.39	49.99	55.84	52.11	27.7	30.2	27.66	68.52	68.85	73.19
ENSMUSG00000027864	ENSMUSG00000027864	Ptgfrn	protein_coding	-	3	101040232	101110278	protein_coding	prostaglandin F2 receptor negative regulator [Source:MGI Symbol;Acc:MGI:1277114]	PTGFRN	GO:0034389		GO:0005783; GO:0005794; GO:0009986; GO:0016020; GO:0016021	0.5124	5344	TRUE	1.371	5.29e-29	4.74e-27	792.5	817.5	626.9	207.7	202.3	571.1	797	771.7	745.4	1739	1951	2127	364.9	396.7	310.5	233.5	314.3	316	7.664	7.7	5.998	2.3	2.244	6.497	7.783	8.016	7.401	19.95	22.28	24.56
ENSMUSG00000035441	ENSMUSG00000035441	Myo1d	protein_coding	-	11	80482126	80780025	protein_coding	myosin ID [Source:MGI Symbol;Acc:MGI:107728]	MYO1D	GO:0010923; GO:0051641	GO:0000146; GO:0000166; GO:0003774; GO:0003779; GO:0005515; GO:0005516; GO:0005524; GO:0019904; GO:0030898; GO:0048306; GO:0051015	GO:0005790; GO:0005903; GO:0016323; GO:0016459; GO:0030424; GO:0030673; GO:0031410; GO:0043005; GO:0043025; GO:0043209; GO:0044853; GO:0070062; GO:0097440	0.5053	3638	TRUE	-2.118	6.1e-29	5.43e-27	595.1	471.9	641.6	191.3	145	187.5	244	241.6	293.1	115.8	153.8	120.8	3189	3620	3310	3242	2901	3012	8.453	6.529	9.017	3.111	2.362	3.134	3.5	3.687	4.274	1.951	2.581	2.049
ENSMUSG00000021508	ENSMUSG00000021508	Cxcl14	protein_coding	-	13	56288647	56296551	protein_coding	chemokine (C-X-C motif) ligand 14 [Source:MGI Symbol;Acc:MGI:1888514]	CXCL14	GO:0006955; GO:0045662; GO:0048839; GO:2000503	GO:0005125; GO:0008009	GO:0005576; GO:0005615; GO:0005794	0.5557	1823	TRUE	2.367	6.49e-29	5.73e-27	278.1	192.3	108.9	780.4	949.3	945.2	275.5	234.8	163.2	1084	965.9	1017	34.21	12.33	13.19	71	138.9	78.35	7.883	5.308	3.054	25.33	30.86	31.52	7.886	7.15	4.748	36.46	32.34	34.42
ENSMUSG00000028078	ENSMUSG00000028078	Dclk2	protein_coding	-	3	86786151	86920852	protein_coding	doublecortin-like kinase 2 [Source:MGI Symbol;Acc:MGI:1918012]	DCLK2	GO:0006468; GO:0016310; GO:0035556	GO:0000166; GO:0004672; GO:0004674; GO:0005524; GO:0016301; GO:0016740	GO:0005737; GO:0005856	0.5348	4141	TRUE	1.57	7.94e-29	6.97e-27	572.8	798.7	559.2	1317	1405	1275	582.4	651.6	563.7	2088	1962	1703	744.6	843.8	656.4	908.8	691.5	666.6	7.148	9.706	6.903	18.81	20.11	18.72	7.338	8.734	7.221	30.9	28.91	25.37
ENSMUSG00000024799	ENSMUSG00000024799	Tm7sf2	protein_coding	-	19	6062821	6068373	protein_coding	transmembrane 7 superfamily member 2 [Source:MGI Symbol;Acc:MGI:1920416]	TM7SF2	GO:0006629; GO:0006694; GO:0006695; GO:0008202; GO:0008203; GO:0016126; GO:0055114	GO:0016491; GO:0016628; GO:0050613	GO:0005783; GO:0016020; GO:0016021; GO:0043231; GO:0043235	0.5657	980	TRUE	-1.463	8.08e-29	7.05e-27	1799	1755	2020	377.5	389.2	494.2	632.9	585.1	732.8	627	795.8	590.2	326.2	388.7	329.8	585.3	544.2	506.9	94.87	90.14	105.4	22.79	23.53	30.65	33.7	33.13	39.66	39.21	49.56	37.15
ENSMUSG00000018417	ENSMUSG00000018417	Myo1b	protein_coding	-	1	51749765	51916071	protein_coding	myosin IB [Source:MGI Symbol;Acc:MGI:107752]	MYO1B	GO:0006892; GO:0007015; GO:0030048; GO:0051017	GO:0000146; GO:0000166; GO:0003774; GO:0003779; GO:0005516; GO:0005524; GO:0005546; GO:0005547; GO:0030898; GO:0051015	GO:0005737; GO:0005769; GO:0005884; GO:0005886; GO:0005903; GO:0010008; GO:0016459; GO:0030175; GO:0032588; GO:0048471; GO:0070062; GO:0071944	0.4457	2663	TRUE	-1.293	1.01e-28	8.73e-27	1792	1666	2042	475.3	445	523.8	1657	1729	1786	715.8	812.1	703.2	5238	5692	5255	4244	3435	3544	34.78	31.49	39.21	10.56	9.905	11.96	32.47	36.04	35.59	16.48	18.62	16.29
ENSMUSG00000047187	ENSMUSG00000047187	Rab2a	protein_coding	+	4	8535644	8607778	protein_coding	RAB2A, member RAS oncogene family [Source:MGI Symbol;Acc:MGI:1928750]	RAB2A	GO:0006810; GO:0006886; GO:0007030; GO:0007264; GO:0015031; GO:0016192; GO:0032482	GO:0000166; GO:0003924; GO:0005525; GO:0019003	GO:0000139; GO:0005622; GO:0005623; GO:0005634; GO:0005765; GO:0005783; GO:0005789; GO:0005794; GO:0016020; GO:0043025; GO:0070062	0.4435	2133	TRUE	-0.9499	1.03e-28	8.88e-27	6701	6184	6716	3607	3380	2933	4884	4652	5670	3239	3525	3350	4960	4380	5288	4632	3966	3688	162.4	145.9	161	100.1	93.94	83.6	119.5	121.1	141	93.07	100.9	96.9
ENSMUSG00000042116	ENSMUSG00000042116	Vwa1	protein_coding	-	4	155768149	155774698	protein_coding	von Willebrand factor A domain containing 1 [Source:MGI Symbol;Acc:MGI:2179729]	VWA1	GO:0030198; GO:0048266	GO:0005515; GO:0042802	GO:0005576; GO:0005578; GO:0005604; GO:0005614; GO:0005615; GO:0070062	0.573	3623	TRUE	0.9421	1.1e-28	9.43e-27	3283	3322	2972	3987	4559	3840	1808	1932	1902	6247	5887	6247	13320	13300	12000	20270	20750	23420	46.83	46.16	41.95	65.11	74.59	64.44	26.05	29.59	27.85	105.7	99.19	106.4
ENSMUSG00000043004	ENSMUSG00000043004	Gng2	protein_coding	-	14	19872559	19977627	protein_coding	guanine nucleotide binding protein (G protein), gamma 2 [Source:MGI Symbol;Acc:MGI:102705]	GNG2	GO:0007165; GO:0007186; GO:0008283	GO:0003924; GO:0004871; GO:0031681	GO:0005834; GO:0005886; GO:0016020; GO:0070062	0.5289	1104	TRUE	-0.9853	1.2e-28	1.02e-26	9323	9991	9400	5500	4732	4471	9458	8854	9725	4612	4991	4860	8758	9075	9569	6309	5681	5434	436.2	455.2	435.1	294.6	253.9	246.1	446.8	444.9	467.1	255.9	275.8	271.5
ENSMUSG00000027797	ENSMUSG00000027797	Dclk1	protein_coding	+	3	55242364	55539068	protein_coding	doublecortin-like kinase 1 [Source:MGI Symbol;Acc:MGI:1330861]	DCLK1	GO:0001764; GO:0006468; GO:0007275; GO:0007399; GO:0007409; GO:0007420; GO:0016310; GO:0021952; GO:0030154; GO:0030900; GO:0035556; GO:0048675; GO:0048813	GO:0000166; GO:0004672; GO:0004674; GO:0005524; GO:0016301; GO:0016740	GO:0097481	0.4693	3947	TRUE	1.382	1.24e-28	1.05e-26	796.3	991.4	670.7	2432	2575	2156	911.5	755.4	766.9	2192	2065	2189	169.9	138.1	322.8	1767	1730	2902	10.43	12.64	8.688	36.45	38.67	33.2	12.05	10.62	10.31	34.03	31.94	34.23
ENSMUSG00000026399	ENSMUSG00000026399	Cd55	protein_coding	-	1	130439027	130462744	protein_coding	CD55 antigen [Source:MGI Symbol;Acc:MGI:104850]	CD55	GO:0002376; GO:0006958; GO:0030450; GO:0043086; GO:0045087; GO:0046718	GO:0001618; GO:0004857; GO:0008289	GO:0005829; GO:0005886; GO:0009897; GO:0009986; GO:0016020; GO:0016324; GO:0031225; GO:0045121; GO:0070062	0.41	1918	TRUE	-2.248	1.55e-28	1.3e-26	294.5	372.3	467.2	90.28	73.81	134.5	84.26	102.9	105.5	75.49	83.14	75.46	2248	2420	2525	3612	3646	3596	7.932	9.766	12.45	2.784	2.28	4.263	2.292	2.977	2.916	2.412	2.645	2.427
ENSMUSG00000028354	ENSMUSG00000028354	Fmn2	protein_coding	+	1	174501825	174822729	protein_coding	formin 2 [Source:MGI Symbol;Acc:MGI:1859252]	FMN2	GO:0006810; GO:0006974; GO:0007275; GO:0015031; GO:0016192; GO:0016344; GO:0040038; GO:0042177; GO:0043066; GO:0045010; GO:0046907; GO:0048477; GO:0051017; GO:0051295; GO:0051758; GO:0070649; GO:0071456	GO:0003779; GO:0008017	GO:0005622; GO:0005623; GO:0005634; GO:0005730; GO:0005737; GO:0005783; GO:0005789; GO:0005819; GO:0005829; GO:0005856; GO:0005884; GO:0005886; GO:0005902; GO:0005938; GO:0015629; GO:0016020; GO:0030659; GO:0031410	0.4451	2803	TRUE	-1.166	2.25e-28	1.87e-26	2113	2555	2104	1811	1970	1634	1110	1363	1656	986.1	1048	979	3078	2283	2471	3209	2719	2651	38.96	45.87	38.38	38.22	41.64	35.44	20.67	26.99	31.34	21.56	22.82	21.55
ENSMUSG00000016128	ENSMUSG00000016128	Stard13	protein_coding	-	5	151037628	151233836	protein_coding	StAR-related lipid transfer (START) domain containing 13 [Source:MGI Symbol;Acc:MGI:2385331]	STARD13	GO:0007049; GO:0007165	GO:0005096; GO:0008289	GO:0005737; GO:0005739; GO:0005811; GO:0016020	0.5327	2891	TRUE	1.015	2.73e-28	2.26e-26	3106	3481	2834	4959	5226	4820	4420	2818	2919	6592	6161	6270	4119	3805	3623	3354	2358	2815	55.52	60.6	50.12	101.5	107.1	101.4	79.79	54.1	53.57	139.7	130.1	133.8
ENSMUSG00000039782	ENSMUSG00000039782	Cpeb2	protein_coding	+	5	43233170	43289724	protein_coding	cytoplasmic polyadenylation element binding protein 2 [Source:MGI Symbol;Acc:MGI:2442640]	CPEB2	GO:0006417; GO:0032869; GO:0034260; GO:0034599; GO:0045900; GO:0071243; GO:0071456; GO:1900248; GO:2000766	GO:0000166; GO:0000900; GO:0003676; GO:0003723; GO:0005095; GO:0005515; GO:0008187; GO:0035925; GO:0043022; GO:0043023; GO:0043024; GO:0044822	GO:0005634; GO:0005737; GO:0005844; GO:1990124	0.4977	4567	TRUE	-1.228	2.9e-28	2.38e-26	2693	3537	3099	1473	1365	1259	3506	3490	4136	1225	1402	1341	4317	4299	4355	4673	3731	3821	30.48	38.99	34.69	19.08	17.72	16.76	40.07	42.42	48.04	16.44	18.74	18.12
ENSMUSG00000026944	ENSMUSG00000026944	Abca2	protein_coding	+	2	25428703	25448540	protein_coding	ATP-binding cassette, sub-family A (ABC1), member 2 [Source:MGI Symbol;Acc:MGI:99606]	ABCA2	GO:0006357; GO:0006810; GO:0006869; GO:0008203; GO:0032383; GO:0055085	GO:0000166; GO:0005215; GO:0005524; GO:0016887; GO:0042626	GO:0005764; GO:0005765; GO:0005768; GO:0005815; GO:0016020; GO:0016021; GO:0016023; GO:0043231	0.5746	8033	TRUE	-0.954	4.1e-28	3.35e-26	7064	7369	6716	3277	3142	3582	6609	6509	6841	3694	3802	3397	10240	13620	9859	10340	9685	11350	45.45	46.17	42.75	24.14	23.19	27.11	42.94	44.98	45.18	28.19	28.89	26.09
ENSMUSG00000013367	ENSMUSG00000013367	Iglon5	protein_coding	-	7	43472907	43490075	protein_coding	IgLON family member 5 [Source:MGI Symbol;Acc:MGI:2686277]	IGLON5	GO:0008150; GO:0016337; GO:0050767	GO:0003674	GO:0005575; GO:0005576; GO:0005886; GO:0005911; GO:0009986; GO:0043005; GO:0043025	0.6029	2619	TRUE	2.089	5.67e-28	4.6e-26	122.3	100	103	1054	1095	869.8	196	180.9	148.5	536.8	412.6	438.2	98.37	80.06	92.34	76.17	57.8	88.62	2.414	1.922	2.011	23.82	24.78	20.19	3.906	3.835	3.008	12.56	9.617	10.32
ENSMUSG00000058258	ENSMUSG00000058258	Idi1	protein_coding	+	13	8885501	8892451	protein_coding	isopentenyl-diphosphate delta isomerase [Source:MGI Symbol;Acc:MGI:2442264]	IDI1	GO:0008299	GO:0000287; GO:0004452; GO:0030145	GO:0005739; GO:0005777	0.406	1171	TRUE	-1.477	5.76e-28	4.65e-26	17310	13590	18080	6175	5089	5109	7216	6604	8587	5515	6614	5419	5249	4798	5604	4435	3789	3526	763.6	583.8	789.1	311.9	257.5	265.1	321.4	312.9	388.8	288.5	344.6	285.4
ENSMUSG00000032280	ENSMUSG00000032280	Tle3	protein_coding	+	9	61372366	61418497	protein_coding	transducin-like enhancer of split 3, homolog of Drosophila E(spl) [Source:MGI Symbol;Acc:MGI:104634]	TLE3	GO:0006351; GO:0006355; GO:0007275; GO:0007283; GO:0016055; GO:0030154	GO:0005515	GO:0005634	0.5623	3231	TRUE	1.066	6e-28	4.82e-26	1611	1425	1324	2719	3035	2578	1485	1862	1642	3178	2972	2994	1893	1818	1390	1471	1231	1313	25.77	22.2	20.95	49.79	55.66	48.49	23.97	31.98	26.96	60.26	56.13	57.16
ENSMUSG00000015745	ENSMUSG00000015745	Plekho1	protein_coding	-	3	95988429	95996001	protein_coding	pleckstrin homology domain containing, family O member 1 [Source:MGI Symbol;Acc:MGI:1914470]	PLEKHO1			GO:0005634; GO:0005737; GO:0016020	0.5829	946	TRUE	1.205	6.68e-28	5.33e-26	710.5	859.1	753.4	2021	2412	2197	1552	1387	1284	1818	1691	1840	174.5	150.1	173.5	160.1	153.1	168.3	38.81	45.71	40.72	126.4	151.2	141.2	85.61	81.39	72	117.8	109.1	120
ENSMUSG00000033730	ENSMUSG00000033730	Egr3	protein_coding	+	14	70077445	70080157	protein_coding	early growth response 3 [Source:MGI Symbol;Acc:MGI:1306780]	EGR3	GO:0001938; GO:0002042; GO:0006351; GO:0006355; GO:0007274; GO:0007422; GO:0033089; GO:0035767; GO:0035924; GO:0043066; GO:0044344; GO:0045586; GO:0071320; GO:0071371	GO:0003676; GO:0003677; GO:0003700; GO:0046872	GO:0005634; GO:0005737	0.6215	1416	TRUE	1.448	6.95e-28	5.51e-26	388.1	388.6	291.4	799.2	956.7	800.9	354.9	544.2	381	1040	1011	902.3	35.35	11.31	8.117	11.04	10.14	11.56	14.17	13.81	10.52	33.4	40.05	34.39	13.08	21.33	14.28	45.01	43.59	39.32
ENSMUSG00000024782	ENSMUSG00000024782	Ak3	protein_coding	-	19	29020833	29047961	protein_coding	adenylate kinase 3 [Source:MGI Symbol;Acc:MGI:1860835]	AK3	GO:0006139; GO:0006172; GO:0006756; GO:0016310; GO:0046033; GO:0046034; GO:0046039; GO:0046041; GO:0046051; GO:0046060; GO:0046939; GO:0051260	GO:0000166; GO:0004017; GO:0005524; GO:0005525; GO:0016301; GO:0016740; GO:0016776; GO:0019205; GO:0042802; GO:0046899	GO:0005739; GO:0005758; GO:0005759	0.4784	1656	TRUE	-0.9866	1.01e-27	7.93e-26	4417	4539	5027	2841	2682	2484	3448	3170	3411	2249	2393	2383	5741	5802	5606	6196	5741	5840	137.8	137.9	155.2	101.5	95.98	91.19	108.6	106.2	109.2	83.21	88.19	88.78
ENSMUSG00000033855	ENSMUSG00000033855	Ston1	protein_coding	+	17	88597684	88662586	protein_coding	stonin 1 [Source:MGI Symbol;Acc:MGI:1924307]	STON1	GO:0006886; GO:0006897; GO:0016192; GO:0030100	GO:0003674	GO:0005737; GO:0016020; GO:0030131	0.5097	2564	TRUE	-1.336	1.11e-27	8.69e-26	5984	4293	5851	2015	2068	1639	3107	4149	4175	2097	2040	2229	3548	5180	4788	3402	3098	3449	120.6	84.25	116.6	46.49	47.8	38.84	63.22	89.81	86.35	50.11	48.56	53.64
ENSMUSG00000037736	ENSMUSG00000037736	Limch1	protein_coding	+	5	66745835	67057159	protein_coding	LIM and calponin homology domains 1 [Source:MGI Symbol;Acc:MGI:1924819]	LIMCH1	GO:0008150; GO:0031032	GO:0003674; GO:0003779; GO:0008270; GO:0046872	GO:0005575	0.5171	2865	TRUE	-1.198	1.15e-27	8.93e-26	12550	13990	15410	7016	6432	6124	11520	13290	14160	6046	6398	5792	39590	44270	41900	35030	28370	29370	226.4	245.8	275	144.9	133	129.9	209.8	257.5	262.2	129.3	136.3	124.7
ENSMUSG00000005417	ENSMUSG00000005417	Mprip	protein_coding	+	11	59662495	59780860	protein_coding	myosin phosphatase Rho interacting protein [Source:MGI Symbol;Acc:MGI:1349438]	MPRIP	GO:0001934; GO:0032507; GO:0035509	GO:0003779	GO:0001725; GO:0005737; GO:0005856; GO:0005925; GO:0015629	0.5382	5548	TRUE	-0.9577	1.17e-27	9.07e-26	8461	8711	8801	3298	3372	3838	8219	8246	9248	4422	4681	4231	13280	15400	13880	8450	6965	6771	78.81	79.02	81.1	35.18	36.02	42.05	77.3	82.5	88.43	48.85	51.49	47.05
ENSMUSG00000001520	ENSMUSG00000001520	Nrip2	protein_coding	+	6	128399296	128408932	protein_coding	nuclear receptor interacting protein 2 [Source:MGI Symbol;Acc:MGI:1891884]	NRIP2	GO:0000122; GO:0006351; GO:0006355; GO:0006508; GO:0007219	GO:0004190; GO:0005515	GO:0005634; GO:0005737	0.5666	1612	TRUE	-2.104	1.42e-27	1.09e-25	213.4	227.5	244.3	46.94	43.18	93.2	182.8	280.5	243.7	46.34	56.44	54.67	725.3	847.9	718.4	242.2	216.6	196.7	6.838	7.099	7.744	1.722	1.587	3.513	5.916	9.654	8.016	1.761	2.136	2.092
ENSMUSG00000020601	ENSMUSG00000020601	Trib2	protein_coding	-	12	15791727	15816785	protein_coding	tribbles homolog 2 (Drosophila) [Source:MGI Symbol;Acc:MGI:2145021]	TRIB2	GO:0006468; GO:0032436; GO:0043405; GO:0043433; GO:0045081; GO:0045599; GO:0050790; GO:0051443	GO:0004672; GO:0004860; GO:0005524; GO:0008134; GO:0031434; GO:0031625; GO:0055106	GO:0005634; GO:0005737; GO:0005856	0.4983	4198	TRUE	-1.142	1.5e-27	1.15e-25	4344	5014	3938	1648	1658	1573	5981	5911	6077	1853	2174	1988	1371	1336	1492	722.6	606.3	561.3	53.48	60.11	47.96	23.23	23.4	22.77	74.35	78.16	76.8	27.05	31.61	29.23
ENSMUSG00000002808	ENSMUSG00000002808	Epdr1	protein_coding	-	13	19591709	19619830	protein_coding	ependymin related protein 1 (zebrafish) [Source:MGI Symbol;Acc:MGI:2145369]	EPDR1	GO:0007160; GO:0008150	GO:0003674; GO:0005509	GO:0005576; GO:0005764; GO:0070062	0.487	2386	TRUE	-1.313	2.01e-27	1.53e-25	2414	2368	3091	1724	1546	1390	1380	1238	1516	969.9	1140	1039	6040	6320	6267	8142	7422	7072	52.28	49.95	66.25	42.75	38.41	35.41	30.19	28.8	33.71	24.92	29.16	26.87
ENSMUSG00000090523	ENSMUSG00000090523	Gypc	protein_coding	-	18	32528322	32560034	protein_coding	glycophorin C [Source:MGI Symbol;Acc:MGI:1098566]	GYPC	GO:0008150	GO:0003674	GO:0005886; GO:0016020; GO:0016021; GO:0030863	0.5246	1621	TRUE	-0.9176	2.1e-27	1.59e-25	4742	4965	4647	2495	2336	2336	4982	4730	4743	2463	2513	2604	978.3	796.6	874.6	1295	1240	1343	151.1	154.1	146.5	91.06	85.38	87.6	160.4	161.9	155.2	93.11	94.6	99.1
ENSMUSG00000031391	ENSMUSG00000031391	L1cam	protein_coding	-	X	73853778	73880834	protein_coding	L1 cell adhesion molecule [Source:MGI Symbol;Acc:MGI:96721]	L1CAM	GO:0007155; GO:0007156; GO:0007157; GO:0007159; GO:0007166; GO:0007275; GO:0007399; GO:0007411; GO:0022409; GO:0030154; GO:0031175; GO:0033631; GO:0034109; GO:0050850	GO:0005178; GO:0005515; GO:0030165; GO:0033691; GO:0042802; GO:0043621	GO:0005768; GO:0005886; GO:0005925; GO:0009897; GO:0009986; GO:0016020; GO:0016021; GO:0030424; GO:0030425; GO:0042734; GO:0043025; GO:0043195; GO:0045121	0.5262	1747	TRUE	1.148	2.11e-27	1.59e-25	1131	1265	983	1048	1155	1220	1669	1510	1634	2611	2525	2379	1670	1267	1738	1937	1424	2155	33.45	36.41	28.75	35.48	39.17	42.45	49.82	47.95	49.58	91.57	88.18	83.97
ENSMUSG00000040856	ENSMUSG00000040856	Dlk1	protein_coding	+	12	109452823	109463336	protein_coding	delta-like 1 homolog (Drosophila) [Source:MGI Symbol;Acc:MGI:94900]	DLK1	GO:0009790; GO:0009791; GO:0010468; GO:0030154; GO:0045599; GO:0045746; GO:0048706	GO:0005509; GO:0005515	GO:0005615; GO:0009897; GO:0016020; GO:0016021	0.5734	2011	TRUE	-1.276	2.47e-27	1.85e-25	5275	5795	4276	2076	1880	1885	7454	6581	7731	2317	1871	2140	78.94	161.9	94.23	26.23	78.68	136.7	135.5	145	108.7	61.06	55.39	56.96	193.4	181.6	203.9	70.6	56.77	65.63
ENSMUSG00000028007	ENSMUSG00000028007	Snx7	protein_coding	-	3	117781647	117868936	protein_coding	sorting nexin 7 [Source:MGI Symbol;Acc:MGI:1923811]	SNX7	GO:0006810; GO:0006897; GO:0015031; GO:0016050	GO:0008289; GO:0035091	GO:0005768; GO:0016020; GO:0019898; GO:0031410	0.4304	2042	TRUE	-1.051	2.58e-27	1.92e-25	2799	2607	3052	1228	1200	1063	1905	1980	2484	1396	1296	1368	1185	1196	1544	1034	877.8	843.8	70.81	64.24	76.39	35.58	34.83	31.64	48.66	53.8	64.51	41.89	38.73	41.34
ENSMUSG00000046798	ENSMUSG00000046798	Cldn12	protein_coding	-	5	5505015	5514873	protein_coding	claudin 12 [Source:MGI Symbol;Acc:MGI:1929288]	CLDN12		GO:0005198	GO:0005886; GO:0005923; GO:0016020; GO:0016021; GO:0016328; GO:0030054; GO:0071944	0.4739	2940	TRUE	-1.319	2.85e-27	2.11e-25	1524	1890	1495	585.6	581.6	646.8	2088	1194	1534	637.5	696.4	632.3	832.4	873.6	907.1	808.6	622.5	634.5	26.78	32.35	25.99	11.78	11.72	13.37	37.06	22.54	27.67	13.29	14.45	13.27
ENSMUSG00000029838	ENSMUSG00000029838	Ptn	protein_coding	-	6	36715663	36811361	protein_coding	pleiotrophin [Source:MGI Symbol;Acc:MGI:97804]	PTN	GO:0001503; GO:0007528; GO:0007612; GO:0008360; GO:0010811; GO:0010976; GO:0016525; GO:0030282; GO:0030336; GO:0043065; GO:0045837; GO:0050680; GO:0051781; GO:0060221; GO:0060253; GO:0071340; GO:2000347	GO:0005539; GO:0008083; GO:0008201; GO:0035373; GO:0038085; GO:0043394	GO:0005576; GO:0005578; GO:0005604; GO:0005737; GO:0005783; GO:0009986; GO:0016020; GO:0031594; GO:0048471	0.4948	2021	TRUE	1.286	3.47e-27	2.55e-25	784.7	750.9	636.2	986.5	900.4	1037	339.3	376.3	349.4	1828	1601	1885	686	640.4	767.9	419.2	321.9	334.7	20.07	18.7	16.1	28.88	26.41	31.2	8.763	10.33	9.172	55.43	48.34	57.54
ENSMUSG00000041431	ENSMUSG00000041431	Ccnb1	protein_coding	-	13	100778650	100786570	protein_coding	cyclin B1 [Source:MGI Symbol;Acc:MGI:88302]	CCNB1	GO:0001556; GO:0001701; GO:0001933; GO:0006461; GO:0006468; GO:0007049; GO:0007067; GO:0007080; GO:0010629; GO:0031442; GO:0033129; GO:0043148; GO:0045787; GO:0045931; GO:0048146; GO:0051301; GO:0051987; GO:0060045; GO:0060623; GO:0090266; GO:2000775	GO:0005113; GO:0005515; GO:0016301; GO:0019901; GO:0032403; GO:0035173	GO:0000922; GO:0000942; GO:0005634; GO:0005737; GO:0005813; GO:0005856; GO:0016020	0.4487	1509	TRUE	1.264	3.76e-27	2.75e-25	478.3	479.6	426.7	708.8	724.1	1038	588.8	629.9	626.3	1113	1047	1176	6.841	3.083	4.058	7.896	7.118	11.55	16.37	15.99	14.45	27.78	28.43	41.81	20.35	23.16	22.01	45.19	42.33	48.08
ENSMUSG00000057315	ENSMUSG00000057315	Arhgap24	protein_coding	+	5	102481391	102897937	protein_coding	Rho GTPase activating protein 24 [Source:MGI Symbol;Acc:MGI:1922647]	ARHGAP24	GO:0001525; GO:0007165; GO:0007275; GO:0030154; GO:0035021; GO:0035313; GO:0090630; GO:1900028	GO:0005096	GO:0005737; GO:0005856; GO:0005925; GO:0030054; GO:0042995	0.4851	3290	TRUE	-1.291	3.79e-27	2.75e-25	1951	2599	2087	1337	1352	1085	2158	3079	3062	950.9	921.7	834	3249	4147	3360	3763	3576	3627	30.64	39.76	32.42	24.04	24.35	20.05	34.22	51.94	49.37	17.71	17.1	15.64
ENSMUSG00000034164	ENSMUSG00000034164	Emid1	protein_coding	-	11	5106265	5152257	protein_coding	EMI domain containing 1 [Source:MGI Symbol;Acc:MGI:2155091]	EMID1	GO:0008150	GO:0005515	GO:0005576; GO:0005578; GO:0005581; GO:0005783; GO:0005794	0.6066	1118	TRUE	-1.178	4.69e-27	3.39e-25	18050	17750	15950	6294	5893	6175	18160	15420	15950	7327	8134	7344	1385	1301	1289	2368	2082	2027	834.3	798.8	729.1	333	312.3	335.7	847.2	765.3	756.6	401.6	443.9	405.2
ENSMUSG00000021250	ENSMUSG00000021250	Fos	protein_coding	+	12	85473890	85477273	protein_coding	FBJ osteosarcoma oncogene [Source:MGI Symbol;Acc:MGI:95574]	FOS	GO:0006355; GO:0006357; GO:0006366; GO:0007179; GO:0007399; GO:0031668; GO:0034614; GO:0035914; GO:0035994; GO:0042493; GO:0045672; GO:0045893; GO:0045944; GO:0060395; GO:0071277	GO:0000978; GO:0000979; GO:0001077; GO:0003677; GO:0003682; GO:0003690; GO:0003700; GO:0005515; GO:0008134; GO:0043565; GO:0044212; GO:0046982; GO:0070412	GO:0005634; GO:0005654; GO:0005667; GO:0005737; GO:0005783; GO:0016020; GO:0043005	0.519	2108	TRUE	1.485	4.82e-27	3.46e-25	278.1	266.2	232.5	2134	2222	1301	553.1	372.7	310.7	727.1	707.2	756.3	234.9	117.2	124.8	240.6	182.5	229.9	6.817	6.356	5.639	59.91	62.47	37.52	13.69	9.815	7.819	21.14	20.48	22.14
ENSMUSG00000030217	ENSMUSG00000030217	Art4	protein_coding	-	6	136848451	136857733	protein_coding	ADP-ribosyltransferase 4 [Source:MGI Symbol;Acc:MGI:1202710]	ART4	GO:0006471; GO:0008150	GO:0003674; GO:0003956; GO:0016740; GO:0016757	GO:0005575; GO:0005886; GO:0016020; GO:0016021; GO:0031225	0.4994	2517	TRUE	-2.041	5.03e-27	3.6e-25	592.3	892.8	662.2	88.02	132.9	125.8	774.1	793.9	987.7	163.1	202.7	155.5	799.3	710.1	777.2	549.8	436	425.1	12.16	17.85	13.45	2.069	3.131	3.038	16.05	17.51	20.82	3.972	4.916	3.811
ENSMUSG00000063455	ENSMUSG00000063455	D630045J12Rik	protein_coding	-	6	38123174	38254009	protein_coding	RIKEN cDNA D630045J12 gene [Source:MGI Symbol;Acc:MGI:2669829]	KIAA1549	GO:0008150	GO:0003674	GO:0005575; GO:0016020; GO:0016021	0.5089	5559	TRUE	1.268	6.81e-27	4.85e-25	609.8	695.9	539.7	403.5	425.9	503.5	502.3	454	486.9	1604	1370	1495	240.5	208.3	214.3	373.3	378.2	374.5	5.67	6.301	4.964	4.295	4.541	5.506	4.716	4.534	4.647	17.69	15.04	16.59
ENSMUSG00000049493	ENSMUSG00000049493	Pls1	protein_coding	-	9	95752642	95845286	protein_coding	plastin 1 (I-isoform) [Source:MGI Symbol;Acc:MGI:104809]	PLS1	GO:0001951; GO:0030033; GO:0032532; GO:0040018; GO:0090004; GO:1902896	GO:0003779; GO:0005509; GO:0005515; GO:0046872; GO:0051015	GO:0005737; GO:0005903; GO:0070062; GO:1990357	0.4366	2158	TRUE	2.302	6.94e-27	4.91e-25	40.32	47.06	44.14	775.9	693.8	468.7	3.577	2.485	9.77	235.4	192	220.6	35.35	22.6	36.54	329	355.9	420.1	0.9656	1.098	1.046	21.28	19.06	13.2	0.08651	0.06391	0.2402	6.686	5.431	6.307
ENSMUSG00000001435	ENSMUSG00000001435	Col18a1	protein_coding	-	10	77052178	77166548	protein_coding	collagen, type XVIII, alpha 1 [Source:MGI Symbol;Acc:MGI:88451]	COL18A1	GO:0001525; GO:0001886; GO:0007155; GO:0008284; GO:0030198; GO:0030335; GO:2000353	GO:0005198; GO:0042802; GO:0046872	GO:0005576; GO:0005578; GO:0005581; GO:0005604; GO:0005615; GO:0031012; GO:0070062	0.5927	3773	TRUE	0.9316	1.05e-26	7.37e-25	3440	3574	3358	16000	17620	13280	3886	3770	3468	7067	6150	6523	2168	2256	1962	2819	2716	3923	47.12	47.67	45.51	251	276.8	213.9	53.75	55.47	48.77	114.8	99.49	106.7
ENSMUSG00000019978	ENSMUSG00000019978	Epb4.1l2	protein_coding	+	10	25359798	25523519	protein_coding	erythrocyte protein band 4.1-like 2 [Source:MGI Symbol;Acc:MGI:103009]	EPB41L2	GO:0008360; GO:0030036; GO:0030866	GO:0003779; GO:0005198; GO:0005515; GO:0008092; GO:0030507; GO:0042731	GO:0005634; GO:0005654; GO:0005737; GO:0005856; GO:0005886; GO:0005925; GO:0008180; GO:0015629; GO:0016020; GO:0019898; GO:0030054; GO:0070062	0.487	4334	TRUE	-1.352	1.2e-26	8.37e-25	27380	29380	29580	14360	13740	12650	23800	22330	25020	10640	12420	10660	18900	20230	18190	19020	14800	15720	326.4	341.2	349	196	187.9	177.4	286.6	285.9	306.3	150.5	174.9	151.7
ENSMUSG00000019820	ENSMUSG00000019820	Utrn	protein_coding	-	10	12382188	12861735	protein_coding	utrophin [Source:MGI Symbol;Acc:MGI:104631]	UTRN	GO:0001954; GO:0007527; GO:0007528	GO:0003779; GO:0005178; GO:0005515; GO:0017166; GO:0019901; GO:0051015	GO:0005654; GO:0005737; GO:0005886; GO:0016010; GO:0030175; GO:0030426; GO:0030864; GO:0031527; GO:0031594; GO:0042383; GO:0043234; GO:0045202; GO:0070062; GO:0070938	0.4787	12382	TRUE	-1.459	1.64e-26	1.14e-24	35390	43180	38860	15160	14140	13870	42750	43100	44490	13620	15000	13970	40780	43530	42620	33350	27800	29060	147.7	175.5	160.5	72.43	67.68	68.1	180.2	193.2	190.6	67.41	73.97	69.6
ENSMUSG00000020926	ENSMUSG00000020926	Adam11	protein_coding	+	11	102761439	102780262	protein_coding	a disintegrin and metallopeptidase domain 11 [Source:MGI Symbol;Acc:MGI:1098667]	ADAM11	GO:0006508	GO:0004222; GO:0005515; GO:0008237; GO:0008270	GO:0016020; GO:0016021	0.5982	4861	TRUE	2.98	1.85e-26	1.28e-24	78.37	107.6	50.18	272.1	245.5	257.8	153.1	151	105.5	902.8	520	494.3	200.7	182.9	411.9	152.4	97.57	115.7	0.8332	1.114	0.5278	3.313	2.993	3.224	1.644	1.725	1.152	11.38	6.529	6.274
ENSMUSG00000038777	ENSMUSG00000038777	Sema6c	protein_coding	+	3	95160494	95174024	protein_coding	sema domain, transmembrane domain (TM), and cytoplasmic domain, (semaphorin) 6C [Source:MGI Symbol;Acc:MGI:1338032]	SEMA6C	GO:0007275; GO:0007399; GO:0007411; GO:0030154	GO:0030215	GO:0005886; GO:0016020; GO:0016021	0.6133	2700	TRUE	-1.161	1.89e-26	1.3e-24	3641	3753	2925	1209	1067	1211	2390	3842	4023	1681	1523	1410	4770	5134	4138	3839	3243	3490	69.68	69.93	55.38	26.48	23.41	27.25	46.19	78.97	79.03	38.15	34.42	32.21
ENSMUSG00000055980	ENSMUSG00000055980	Irs1	protein_coding	-	1	82233101	82291416	protein_coding	insulin receptor substrate 1 [Source:MGI Symbol;Acc:MGI:99454]	IRS1	GO:0002053; GO:0007165; GO:0008286; GO:0010468; GO:0010907; GO:0014065; GO:0016042; GO:0030073; GO:0030335; GO:0030879; GO:0031000; GO:0032000; GO:0032868; GO:0032869; GO:0034504; GO:0042327; GO:0043434; GO:0043491; GO:0043552; GO:0045725; GO:0046326; GO:0046627; GO:0046628; GO:0046676; GO:0048009; GO:0051291; GO:0070094; GO:0090275; GO:2001275	GO:0004871; GO:0005068; GO:0005080; GO:0005158; GO:0005159; GO:0005515; GO:0019901; GO:0019904; GO:0042169; GO:0043548	GO:0005622; GO:0005634; GO:0005737; GO:0005829; GO:0005886; GO:0005899; GO:0005901; GO:0036064; GO:0043231	0.5034	9144	TRUE	-2.014	1.98e-26	1.36e-24	1152	2192	1548	582.2	595.1	569.8	2029	1742	2103	398.7	436.8	372.9	1677	2148	2238	1156	894.8	842.1	6.51	12.06	8.656	3.768	3.857	3.789	11.58	10.57	12.2	2.672	2.916	2.516
ENSMUSG00000008763	ENSMUSG00000008763	Man1a2	protein_coding	-	3	100562208	100685503	protein_coding	mannosidase, alpha, class 1A, member 2 [Source:MGI Symbol;Acc:MGI:104676]	MAN1A2	GO:0006491; GO:0007585; GO:0008152; GO:0009100; GO:0048286	GO:0004571; GO:0005509; GO:0008933; GO:0015923; GO:0015924; GO:0015925; GO:0015926; GO:0015927; GO:0015928; GO:0015929; GO:0016160; GO:0016787; GO:0016798; GO:0044653; GO:0044654; GO:0052736; GO:0052769; GO:0052859	GO:0000139; GO:0005783; GO:0005794; GO:0016020; GO:0016021; GO:0070062	0.4533	3151	TRUE	-0.9053	2.15e-26	1.47e-24	4227	4265	4503	2645	2440	2292	3431	3212	3443	2236	2386	2289	3149	3292	3357	3461	3372	3007	69.32	68.12	73.06	49.67	45.89	44.22	56.82	56.59	57.97	43.5	46.22	44.82
ENSMUSG00000032826	ENSMUSG00000032826	Ank2	protein_coding	-	3	126921612	127499350	protein_coding	ankyrin 2, brain [Source:MGI Symbol;Acc:MGI:88025]		GO:0002027; GO:0006874; GO:0007165; GO:0008104; GO:0010628; GO:0010881; GO:0010882; GO:0031647; GO:0033292; GO:0034394; GO:0034613; GO:0036309; GO:0036371; GO:0042981; GO:0043268; GO:0050821; GO:0051924; GO:0051928; GO:0055117; GO:0060048; GO:0070972; GO:0072659; GO:0072661; GO:0086004; GO:0086014; GO:0086015; GO:0086036; GO:0086066; GO:0086070; GO:0086091; GO:0098904; GO:0098907; GO:0098910; GO:…	GO:0005515; GO:0015459; GO:0030674; GO:0044325; GO:0051117	GO:0005622; GO:0005623; GO:0005737; GO:0005856; GO:0005886; GO:0005887; GO:0014704; GO:0016020; GO:0030018; GO:0030054; GO:0030315; GO:0031430; GO:0031672; GO:0042383; GO:0043034; GO:0045202; GO:0045211; GO:0048471; GO:0097481	0.4799	2455	TRUE	-0.9238	2.39e-26	1.62e-24	3143	3125	2896	2255	2138	1990	2781	3507	3271	1593	1624	1606	3395	3733	4070	4167	3838	4444	66.17	64.07	60.32	54.35	51.62	49.28	59.13	79.3	70.68	39.77	40.38	40.37
ENSMUSG00000060843	ENSMUSG00000060843	Ctnna3	protein_coding	+	10	63430098	65003667	protein_coding	catenin (cadherin associated protein), alpha 3 [Source:MGI Symbol;Acc:MGI:2661445]	CTNNA3	GO:0007155; GO:0016337; GO:0086073; GO:0086091; GO:0098911	GO:0005515; GO:0008013; GO:0045296; GO:0051015; GO:0086083	GO:0005737; GO:0005856; GO:0005912; GO:0005916; GO:0030027	0.4801	3092	TRUE	-1.185	2.94e-26	1.98e-24	1064	1131	1168	475.4	465.3	374.5	686.8	770	722	490.6	510.4	470.6	1696	1822	1643	1870	1645	1699	17.78	18.41	19.32	9.096	8.919	7.364	11.59	13.82	12.39	9.724	10.07	9.39
ENSMUSG00000074971	ENSMUSG00000074971	Fibin	protein_coding	-	2	110360917	110363183	protein_coding	fin bud initiation factor homolog (zebrafish) [Source:MGI Symbol;Acc:MGI:1914856]	FIBIN	GO:0008150	GO:0003674	GO:0005576; GO:0005783; GO:0005794	0.4583	2267	TRUE	2.852	3.07e-26	2.06e-24	129.3	49.75	76.52	341.5	196.5	150.1	99.45	75.78	56.67	679.8	508	669.1	30.79	14.39	18.26	12.62	25.35	11.56	2.948	1.105	1.726	8.914	5.138	4.025	2.289	1.856	1.326	18.38	13.68	18.21
ENSMUSG00000028364	ENSMUSG00000028364	Tnc	protein_coding	-	4	63959785	64047015	protein_coding	tenascin C [Source:MGI Symbol;Acc:MGI:101922]	TNC	GO:0001649; GO:0007155; GO:0007162; GO:0007528; GO:0008284; GO:0010628; GO:0014012; GO:0031175; GO:0060447; GO:0060739; GO:0060740	GO:0001968; GO:0045545	GO:0005576; GO:0005578; GO:0005604; GO:0005614; GO:0005615; GO:0005925; GO:0016020; GO:0031012	0.5311	5991	TRUE	1.259	3.58e-26	2.39e-24	789.7	890.1	691.6	819.1	698.3	819.9	3170	3289	3313	1805	2108	1782	523.4	352.5	505.3	216.1	107.5	125.9	6.812	7.477	5.902	8.09	6.908	8.319	27.61	30.47	29.33	18.47	21.48	18.36
ENSMUSG00000038371	ENSMUSG00000038371	Sbf2	protein_coding	-	7	110308013	110614922	protein_coding	SET binding factor 2 [Source:MGI Symbol;Acc:MGI:1921831]	SBF2	GO:0043547; GO:0050790; GO:0051262	GO:0017112; GO:0019208; GO:0019902; GO:0035091; GO:0042803	GO:0005774; GO:0016020	0.4605	2644	TRUE	-0.8718	4.04e-26	2.69e-24	5941	6098	6304	3623	3464	3068	5245	5807	6334	3272	3482	3235	9182	10180	9176	7398	6246	6770	116.1	116.1	121.9	81.09	77.65	70.54	103.5	121.9	127.1	75.86	80.38	75.5
ENSMUSG00000022265	ENSMUSG00000022265	Ank	protein_coding	+	15	27466677	27594909	protein_coding	progressive ankylosis [Source:MGI Symbol;Acc:MGI:3045421]	ANKH	GO:0006810; GO:0006817; GO:0030500; GO:0030505; GO:0035435; GO:0098656	GO:0005315; GO:0015114; GO:0030504	GO:0005886; GO:0005887; GO:0016020; GO:0016021	0.5165	2059	TRUE	-0.9132	6.14e-26	4.06e-24	4352	4788	4247	2816	2614	2459	3100	2714	3148	2322	2374	2396	4802	4766	4582	6376	5622	5865	109.2	117	105.5	80.94	75.26	72.62	78.58	73.17	81.11	69.13	70.39	71.8
ENSMUSG00000024187	ENSMUSG00000024187	Itfg3	protein_coding	-	17	26211822	26244223	protein_coding	integrin alpha FG-GAP repeat containing 3 [Source:MGI Symbol;Acc:MGI:2146854]	ITFG3	GO:0008150	GO:0003674	GO:0009986; GO:0016020; GO:0016021; GO:0070062	0.5386	1574	TRUE	-1.094	6.65e-26	4.38e-24	1763	2083	1907	1156	1259	1233	1555	1629	1825	867.9	915.9	902.3	2238	2394	2062	2415	2163	2404	57.87	66.58	61.93	43.45	47.41	47.6	51.54	57.45	61.5	33.79	35.51	35.36
ENSMUSG00000030768	ENSMUSG00000030768	Disp1	protein_coding	-	1	183086266	183221522	protein_coding	dispatched homolog 1 (Drosophila) [Source:MGI Symbol;Acc:MGI:1916147]	DISP1	GO:0007224; GO:0007225; GO:0007275; GO:0007368; GO:0007389; GO:0009880; GO:0009953; GO:0015833; GO:0060539	GO:0008158; GO:0015197	GO:0016020; GO:0016021	0.5619	3296	TRUE	-1.247	7.59e-26	4.97e-24	1820	2331	1872	1137	1144	1177	1937	2003	2098	785.7	900.4	846.6	2270	2607	2113	2004	1573	1860	28.53	35.6	29.03	20.41	20.56	21.71	30.66	33.74	33.76	14.61	16.67	15.85
ENSMUSG00000022246	ENSMUSG00000022246	Rai14	protein_coding	-	15	10568979	10714631	protein_coding	retinoic acid induced 14 [Source:MGI Symbol;Acc:MGI:1922896]	RAI14			GO:0005634; GO:0005654; GO:0005737; GO:0005739; GO:0005856; GO:0015629	0.4747	4856	TRUE	-1.383	8.59e-26	5.6e-24	2401	3524	3434	1851	1924	2082	2638	2922	3250	1170	1229	1172	2145	1837	1896	1841	1518	1554	25.55	36.53	36.16	22.55	23.49	26.07	28.35	33.4	35.51	14.77	15.45	14.9
ENSMUSG00000047797	ENSMUSG00000047797	Gjb1	protein_coding	+	X	101376378	101385629	protein_coding	gap junction protein, beta 1 [Source:MGI Symbol;Acc:MGI:95719]	GJB1	GO:0007154; GO:0015868; GO:0051259; GO:0055085	GO:0005243; GO:0042803	GO:0005737; GO:0005783; GO:0005886; GO:0005921; GO:0005922; GO:0016020; GO:0016021; GO:0030054	0.5646	1554	TRUE	-1.246	8.81e-26	5.72e-24	2334	1780	2048	1158	1162	1121	1646	1359	1481	892.7	893.2	806.7	2588	3217	2625	4165	3973	4110	77.62	57.65	67.38	44.1	44.31	43.86	55.25	48.54	50.55	35.21	35.08	32.03
ENSMUSG00000093930	ENSMUSG00000093930	Hmgcs1	protein_coding	+	13	119690462	119708086	protein_coding	3-hydroxy-3-methylglutaryl-Coenzyme A synthase 1 [Source:MGI Symbol;Acc:MGI:107592]	HMGCS1	GO:0006629; GO:0006694; GO:0006695; GO:0008152; GO:0008202; GO:0008203; GO:0008299; GO:0010243; GO:0016126	GO:0003824; GO:0004421; GO:0008144; GO:0016740; GO:0016853; GO:0042803; GO:0043177	GO:0005634; GO:0005654; GO:0005737; GO:0005829; GO:0005886	0.4324	3233	TRUE	-1.652	9.25e-26	5.97e-24	51910	44910	55760	15520	11540	12940	17070	20130	26750	15660	18340	14420	22080	22110	23510	20870	18120	16220	829.8	699.2	881.9	284.1	211.6	243.4	275.5	345.6	439	296.9	346.2	275.3
ENSMUSG00000042842	ENSMUSG00000042842	Serpinb6b	protein_coding	+	13	32965209	32979067	protein_coding	serine (or cysteine) peptidase inhibitor, clade B, member 6b [Source:MGI Symbol;Acc:MGI:894688]		GO:0008406; GO:0010951	GO:0004867	GO:0005615; GO:0005622; GO:0005737	0.4383	2076	TRUE	-2.871	1.28e-25	8.22e-24	367.3	732.8	788.7	143.3	126.7	126.7	466.1	524.4	568.6	102.1	77.56	76.73	571.4	503	547.1	619.3	539.8	411.3	9.141	17.76	19.42	4.085	3.618	3.709	11.71	14.02	14.53	3.014	2.28	2.28
ENSMUSG00000038319	ENSMUSG00000038319	Kcnh2	protein_coding	-	5	24319589	24351604	protein_coding	potassium voltage-gated channel, subfamily H (eag-related), member 2 [Source:MGI Symbol;Acc:MGI:1341722]	KCNH2	GO:0000160; GO:0006810; GO:0006811; GO:0006813; GO:0034765; GO:0035690; GO:0042391; GO:0051291; GO:0055075; GO:0055085; GO:0060048; GO:0060306; GO:0060307; GO:0071435; GO:0071805; GO:0086005; GO:0086010; GO:0086011; GO:0086013; GO:0086091; GO:0097623; GO:1901379; GO:1901380; GO:1901381; GO:1902303	GO:0000155; GO:0005216; GO:0005242; GO:0005244; GO:0005249; GO:0005251; GO:0005267; GO:0031625; GO:0042802; GO:0042803; GO:0055131; GO:0086008; GO:0097110; GO:1902282	GO:0005635; GO:0005737; GO:0005886; GO:0005887; GO:0008076; GO:0009986; GO:0016020; GO:0016021; GO:0048471	0.6085	3707	TRUE	1.327	1.37e-25	8.75e-24	382.3	340.2	432.6	190.1	197.7	353.8	49.37	65.84	69.37	928.8	1012	914.9	501.7	219.9	304.4	374.7	486.7	588.3	5.33	4.619	5.967	3.035	3.162	5.803	0.695	0.986	0.9928	15.36	16.67	15.23
ENSMUSG00000044734	ENSMUSG00000044734	Serpinb1a	protein_coding	-	13	32842092	32851185	protein_coding	serine (or cysteine) peptidase inhibitor, clade B, member 1a [Source:MGI Symbol;Acc:MGI:1913472]	SERPINB1	GO:0010466; GO:0010951; GO:0042176	GO:0004867; GO:0030414	GO:0005615; GO:0005737; GO:0016020; GO:0070062	0.435	1871	TRUE	2.097	1.47e-25	9.36e-24	63.89	63.19	58.86	233.5	218.9	213.6	60.1	60.25	59.62	277.6	234.9	287.8	74.12	81.12	144.1	78.89	57.79	96.28	1.765	1.7	1.608	7.386	6.936	6.942	1.676	1.788	1.69	9.096	7.664	9.492
ENSMUSG00000064373	ENSMUSG00000064373	Sepp1	protein_coding	+	15	3268547	3280508	protein_coding	selenoprotein P, plasma, 1 [Source:MGI Symbol;Acc:MGI:894288]	SEPP1	GO:0001887; GO:0007420; GO:0007626; GO:0009791; GO:0019953; GO:0040007	GO:0008430	GO:0005576; GO:0005615; GO:0070062	0.453	977	TRUE	-1.219	1.59e-25	1e-23	13310	13720	16650	18980	18950	17870	7318	6913	6787	5912	6605	6185	32380	36910	36110	57130	59600	56330	703.7	706.9	870.9	1149	1149	1112	390.8	392.7	368.5	370.8	412.6	390.5
ENSMUSG00000021143	ENSMUSG00000021143	Pacs2	protein_coding	+	12	113014508	113074401	protein_coding	phosphofurin acidic cluster sorting protein 2 [Source:MGI Symbol;Acc:MGI:1924399]	PACS2	GO:0000045; GO:0006915; GO:0034497; GO:0072661		GO:0005739; GO:0005783	0.5518	5480	TRUE	-1.017	1.68e-25	1.06e-23	12180	13260	12660	9646	8968	8950	9276	8673	9438	6177	6602	5998	13240	14800	13650	18550	17320	18200	114.9	121.8	118.1	104.2	97	99.3	88.33	87.86	91.38	69.1	73.54	67.54
ENSMUSG00000045636	ENSMUSG00000045636	Mtus1	protein_coding	-	8	40990914	41133726	protein_coding	mitochondrial tumor suppressor 1 [Source:MGI Symbol;Acc:MGI:2142572]	MTUS1	GO:0007049; GO:0010758	GO:0003674	GO:0005615; GO:0005634; GO:0005737; GO:0005739; GO:0005794; GO:0005886; GO:0016020	0.4791	2510	TRUE	-1.215	1.89e-25	1.18e-23	1166	1046	1162	734.6	686.3	626.1	1558	1255	1372	449.5	510.4	486.3	2674	3364	2620	2179	1449	1455	24.02	20.98	23.68	17.32	16.21	15.16	32.38	27.76	28.99	10.98	12.41	11.96
ENSMUSG00000076431	ENSMUSG00000076431	Sox4	protein_coding	-	13	28948919	28953713	protein_coding	SRY (sex determining region Y)-box 4 [Source:MGI Symbol;Acc:MGI:98366]	SOX4	GO:0001501; GO:0001666; GO:0001841; GO:0002328; GO:0003183; GO:0003211; GO:0003215; GO:0003289; GO:0003357; GO:0006351; GO:0006355; GO:0006366; GO:0006977; GO:0007507; GO:0008284; GO:0008285; GO:0014009; GO:0021510; GO:0021522; GO:0021782; GO:0030177; GO:0030217; GO:0031018; GO:0031397; GO:0031647; GO:0032024; GO:0035019; GO:0035910; GO:0042593; GO:0042769; GO:0043065; GO:0045727; GO:0045893; GO:…	GO:0000976; GO:0000981; GO:0001046; GO:0001071; GO:0001077; GO:0001105; GO:0003677; GO:0003700; GO:0005515; GO:0046982	GO:0005623; GO:0005634; GO:0005654; GO:0005737; GO:0005739; GO:0044798	0.5114	4795	TRUE	0.8952	2.19e-25	1.37e-23	2534	2543	2296	4930	4818	3791	2048	1945	1874	4662	4501	4537	150.8	111.4	181.2	270.9	221.4	290.5	27.31	26.69	24.49	60.84	59.56	48.06	22.29	22.52	20.73	59.6	57.3	58.39
ENSMUSG00000057614	ENSMUSG00000057614	Gnai1	protein_coding	-	5	18265135	18360355	protein_coding	guanine nucleotide binding protein (G protein), alpha inhibiting 1 [Source:MGI Symbol;Acc:MGI:95771]	GNAI1	GO:0007049; GO:0007165; GO:0007186; GO:0007188; GO:0050805; GO:0051301	GO:0000166; GO:0003924; GO:0004871; GO:0005525; GO:0019001; GO:0019003; GO:0031683; GO:0031821; GO:0032794; GO:0046872	GO:0005622; GO:0005634; GO:0005737; GO:0005765; GO:0005813; GO:0005834; GO:0005856; GO:0005886; GO:0016020; GO:0030496; GO:0043234; GO:0045121; GO:0070062	0.4255	3135	TRUE	-0.8294	2.23e-25	1.38e-23	5094	5316	5333	3022	2915	2735	4127	3736	4360	2855	3014	2961	4927	4670	4890	3794	3402	3146	83.98	85.35	86.97	57.04	55.11	53.05	68.7	66.15	73.79	55.82	58.67	58.28
ENSMUSG00000033763	ENSMUSG00000033763	Mtss1l	protein_coding	+	8	110721476	110741400	protein_coding	metastasis suppressor 1-like [Source:MGI Symbol;Acc:MGI:3039591]	MTSS1L	GO:0007009; GO:0097178	GO:0003779		0.5995	2123	TRUE	1.024	2.45e-25	1.52e-23	1082	1030	1045	1280	1399	1258	1788	1782	1651	2293	2000	2110	919	771.9	848.2	859.1	741.2	881.1	26.32	24.41	25.15	35.67	39.05	36.01	43.93	46.58	41.25	66.19	57.48	61.31
ENSMUSG00000028804	ENSMUSG00000028804	Csmd2	protein_coding	+	4	127988044	128567656	protein_coding	CUB and Sushi multiple domains 2 [Source:MGI Symbol;Acc:MGI:2386401]	CSMD2	GO:0008150	GO:0003674	GO:0005575	0.5646	8534	TRUE	2.454	2.66e-25	1.63e-23	57	34.96	20.6	1.174	0.05816	4.782	45.26	57.15	37.18	206	214	240.5	0	0	15.17	0	0	0	0.3452	0.2062	0.1234	0.008137	0.000404	0.03407	0.2768	0.3717	0.2312	1.48	1.531	1.739
ENSMUSG00000021990	ENSMUSG00000021990	Spata13	protein_coding	+	14	60634001	60764556	protein_coding	spermatogenesis associated 13 [Source:MGI Symbol;Acc:MGI:104838]	SPATA13	GO:0016477; GO:0030032; GO:0030334; GO:0035023; GO:0035556; GO:0043547; GO:0046847	GO:0005085; GO:0005089; GO:0030676	GO:0005654; GO:0005737; GO:0005886; GO:0016020; GO:0030027; GO:0030175; GO:0032587; GO:0042995	0.5541	3341	TRUE	1.06	2.78e-25	1.71e-23	1007	1145	991.8	2014	2178	1644	1378	1212	1229	2295	2029	2230	2292	1787	2084	2422	1892	2174	15.57	17.25	15.17	35.66	38.64	29.9	21.52	20.13	19.51	42.09	37.06	41.18
ENSMUSG00000033788	ENSMUSG00000033788	Dysf	protein_coding	+	6	84008590	84211060	protein_coding	dysferlin [Source:MGI Symbol;Acc:MGI:1349385]	DYSF	GO:0001778; GO:0006906	GO:0005509; GO:0005515; GO:0005543; GO:0005544; GO:0008289; GO:0046872	GO:0005737; GO:0005768; GO:0005769; GO:0005770; GO:0005886; GO:0016020; GO:0016021; GO:0030027; GO:0030139; GO:0030315; GO:0031410; GO:0042383; GO:0070062	0.554	5996	TRUE	-1.238	2.99e-25	1.82e-23	1349	1345	1642	421.3	455.7	429.1	1040	886.4	923.3	585.2	661.9	576.7	2079	1985	1871	1587	1424	1311	11.62	11.29	14	4.157	4.505	4.351	9.047	8.206	8.169	5.982	6.737	5.934
ENSMUSG00000020598	ENSMUSG00000020598	Nrcam	protein_coding	+	12	44328885	44601846	protein_coding	neuronal cell adhesion molecule [Source:MGI Symbol;Acc:MGI:104750]	NRCAM	GO:0007155; GO:0007411; GO:0007417; GO:0008104; GO:0010975; GO:0016337; GO:0019227; GO:0031290; GO:0034113; GO:0045162	GO:0005515; GO:0030506; GO:0086080	GO:0005886; GO:0016020; GO:0016021; GO:0030424; GO:0043194; GO:0045202	0.46	7467	TRUE	-1.053	3.32e-25	2.02e-23	2407	2764	2260	2764	2290	2122	2941	3201	3363	1189	1160	1229	1973	2290	2154	4204	4198	4497	16.66	18.63	15.48	21.9	18.18	17.27	20.56	23.8	23.9	9.761	9.483	10.16
ENSMUSG00000040260	ENSMUSG00000040260	Daam2	protein_coding	-	17	49456022	49564337	protein_coding	dishevelled associated activator of morphogenesis 2 [Source:MGI Symbol;Acc:MGI:1923691]	DAAM2	GO:0007368; GO:0016043; GO:0030036	GO:0003779; GO:0017048	GO:0070062	0.538	6045	TRUE	1.316	3.42e-25	2.07e-23	1012	1117	738.7	806.2	812.2	1184	674.7	682.7	617.5	2535	2368	2286	1623	1506	1662	1496	1459	1478	8.653	9.303	6.248	7.892	7.964	11.91	5.825	6.269	5.419	25.71	23.91	23.33
ENSMUSG00000031015	ENSMUSG00000031015	Swap70	protein_coding	+	7	110221703	110283503	protein_coding	SWA-70 protein [Source:MGI Symbol;Acc:MGI:1298390]	SWAP70	GO:0016444; GO:0045190	GO:0003677; GO:0005515; GO:0005524	GO:0005634; GO:0005737; GO:0005886; GO:0016020; GO:0042995	0.4891	4032	TRUE	-1.43	3.47e-25	2.09e-23	1666	2262	1648	677.1	644.3	753.6	1693	2320	2231	688.5	742.9	635.5	1984	2010	1995	1486	1309	1427	21.35	28.23	20.9	9.938	9.471	11.36	21.92	31.94	29.36	10.47	11.25	9.725
ENSMUSG00000040606	ENSMUSG00000040606	Kazn	protein_coding	-	4	142102390	142239401	protein_coding	kazrin, periplakin interacting protein [Source:MGI Symbol;Acc:MGI:1918779]	KAZN	GO:0031424		GO:0001533; GO:0005634; GO:0005737; GO:0005856; GO:0030054; GO:0030057	0.5544	2728	TRUE	-1.077	4.86e-25	2.91e-23	3057	2578	2918	1461	1131	1071	3024	2461	2601	1332	1465	1246	5385	6160	5305	5134	4611	4929	57.9	47.55	54.69	31.69	24.57	23.87	57.85	50.07	50.58	29.94	32.77	28.18
ENSMUSG00000067818	ENSMUSG00000067818	Myl9	protein_coding	+	2	156775420	156781658	protein_coding	myosin, light polypeptide 9, regulatory [Source:MGI Symbol;Acc:MGI:2138915]	MYL9	GO:0070527	GO:0005509; GO:0032036; GO:0046872	GO:0001725; GO:0016459; GO:0016460; GO:0030018	0.5665	1128	TRUE	-1.099	4.92e-25	2.93e-23	1622	1406	1486	362.6	350.2	852.3	988.2	969.2	1038	681.1	740.6	680.7	3006	2982	2620	1865	1871	1563	74.34	62.75	67.36	19.02	18.4	45.94	45.72	47.7	48.8	37.01	40.07	37.23
ENSMUSG00000061048	ENSMUSG00000061048	Cdh3	protein_coding	+	8	106510913	106556908	protein_coding	cadherin 3 [Source:MGI Symbol;Acc:MGI:88356]	CDH3	GO:0001895; GO:0007155; GO:0007156; GO:0010628; GO:0010838; GO:0016337; GO:0022405; GO:0031424; GO:0032773; GO:0032912; GO:0043568; GO:0048023; GO:0051796; GO:0060070; GO:0060901; GO:1902910	GO:0005509; GO:0046872	GO:0005737; GO:0005886; GO:0005913; GO:0016020; GO:0016021	0.5318	3973	TRUE	-2.485	5.14e-25	3.05e-23	172.4	264.9	267.8	5.868	2.493	12.17	134.5	216.8	297.2	38.85	48.89	36.75	171	309.4	234.4	154.6	92.27	69.38	2.243	3.356	3.447	0.08739	0.03719	0.1862	1.767	3.029	3.969	0.5993	0.7512	0.5708
ENSMUSG00000026932	ENSMUSG00000026932	Nacc2	protein_coding	-	2	26055535	26122818	protein_coding	nucleus accumbens associated 2, BEN and BTB (POZ) domain containing [Source:MGI Symbol;Acc:MGI:1915241]	NACC2	GO:0008285; GO:0010608; GO:0016575; GO:0034629; GO:0045892; GO:0051260; GO:1900477; GO:1902231	GO:0000977; GO:0000978; GO:0001076; GO:0001078; GO:0001227; GO:0004407; GO:0042803; GO:0042826	GO:0000790; GO:0005634; GO:0016581	0.5723	4488	TRUE	-1.045	5.23e-25	3.09e-23	3670	3943	4629	2187	2151	1955	3234	2852	3208	1984	2033	1887	8526	8663	8308	10790	9026	9380	42.26	44.22	52.74	28.84	28.4	26.48	37.61	35.28	37.92	27.1	27.65	25.94
ENSMUSG00000028655	ENSMUSG00000028655	Mfsd2a	protein_coding	-	4	122946850	122961188	protein_coding	major facilitator superfamily domain containing 2A [Source:MGI Symbol;Acc:MGI:1923824]	MFSD2A	GO:0006810; GO:0006869; GO:0015908; GO:0015914; GO:0045056; GO:0055085; GO:0060856; GO:1990379	GO:0005548; GO:0015293	GO:0005737; GO:0005783; GO:0005886; GO:0005887; GO:0016020; GO:0016021	0.5729	1313	TRUE	-1.395	5.55e-25	3.26e-23	1268	1494	1059	795.7	626.9	959.1	184.6	188.2	241.3	471.9	533.1	450.6	2096	2848	1856	2100	2187	2340	49.91	57.26	41.26	35.86	28.3	44.41	7.337	7.957	9.751	22.03	24.78	21.18
ENSMUSG00000028654	ENSMUSG00000028654	Mycl	protein_coding	+	4	122995652	123002485	protein_coding	v-myc myelocytomatosis viral oncogene homolog, lung carcinoma derived (avian) [Source:MGI Symbol;Acc:MGI:96799]	MYCL	GO:0006355; GO:0045607	GO:0003677; GO:0003700; GO:0005515; GO:0046983	GO:0005634	0.5751	2393	TRUE	-2.227	6.64e-25	3.88e-23	179.3	177.5	229.6	59.86	39.08	54.54	77.99	118.6	130.9	36.11	42.93	43.08	164.2	197.3	223.4	78.1	61.13	39.82	3.873	3.732	4.904	1.48	0.9678	1.385	1.701	2.752	2.902	0.9248	1.095	1.111
ENSMUSG00000075415	ENSMUSG00000075415	Fnbp1	protein_coding	-	2	31026206	31142008	protein_coding	formin binding protein 1 [Source:MGI Symbol;Acc:MGI:109606]	FNBP1	GO:0006897; GO:0007399	GO:0005515; GO:0008289; GO:0042802	GO:0005575; GO:0005737; GO:0005764; GO:0005856; GO:0005886; GO:0005905; GO:0016020; GO:0031410	0.5198	2771	TRUE	-0.9985	7.46e-25	4.35e-23	3763	4066	3863	1866	2054	2083	3710	4431	4572	2048	2081	1710	4524	4348	4162	3780	2765	3261	70.18	73.85	71.27	39.84	43.94	45.7	69.86	88.76	87.52	45.31	45.84	38.08
ENSMUSG00000033350	ENSMUSG00000033350	Chst2	protein_coding	-	9	95399292	95406722	protein_coding	carbohydrate sulfotransferase 2 [Source:MGI Symbol;Acc:MGI:1891160]	CHST2	GO:0005975; GO:0006044; GO:0006790; GO:0006954	GO:0001517; GO:0001537; GO:0004394; GO:0008146; GO:0016232; GO:0016740; GO:0017095; GO:0018721; GO:0018722; GO:0018723; GO:0018724; GO:0018725; GO:0018726; GO:0018727; GO:0019111; GO:0034930; GO:0050694; GO:0050698; GO:0051922; GO:0080131	GO:0000139; GO:0005794; GO:0005802; GO:0016020; GO:0016021	0.4794	7328	TRUE	-1.75	7.75e-25	4.49e-23	2569	2711	4289	443.8	356.6	386.4	726.9	585.8	1129	905.8	1062	865	2632	2715	2656	3902	4357	4431	18.12	18.62	29.93	3.584	2.884	3.206	5.177	4.438	8.173	7.577	8.844	7.284
ENSMUSG00000021892	ENSMUSG00000021892	Sh3bp5	protein_coding	-	14	31359880	31436078	protein_coding	SH3-domain binding protein 5 (BTK-associated) [Source:MGI Symbol;Acc:MGI:1344391]	SH3BP5	GO:0006469; GO:0035556; GO:0061099	GO:0004860; GO:0017124	GO:0005737; GO:0005739	0.523	2334	TRUE	-0.9097	8.05e-25	4.65e-23	3529	3560	3961	6918	7863	5115	2955	2613	2627	1952	1956	1946	5302	5922	5072	6798	6132	6633	78.12	76.77	86.77	175.4	199.7	133.2	66.06	62.13	59.71	51.26	51.14	51.45
ENSMUSG00000021823	ENSMUSG00000021823	Vcl	protein_coding	+	14	20929433	21033673	protein_coding	vinculin [Source:MGI Symbol;Acc:MGI:98927]	VCL	GO:0002009; GO:0007155; GO:0007160; GO:0030032; GO:0030334; GO:0034333; GO:0034394; GO:0043297; GO:0048675; GO:0070527; GO:0090136	GO:0002162; GO:0003779; GO:0005198; GO:0005515; GO:0017048; GO:0031625; GO:0045294; GO:0051015	GO:0001725; GO:0005737; GO:0005856; GO:0005884; GO:0005886; GO:0005911; GO:0005912; GO:0005913; GO:0005916; GO:0005925; GO:0014704; GO:0015629; GO:0016020; GO:0030018; GO:0030054; GO:0042383; GO:0043034; GO:0043234; GO:0045121; GO:0070062; GO:1903561	0.4856	5229	TRUE	0.9812	8.73e-25	5.02e-23	2807	3387	2846	3322	3731	3450	3555	3031	3113	6087	5556	6171	3551	3613	3253	3339	2681	3211	27.74	32.6	27.83	37.6	42.3	40.11	35.48	32.18	31.58	71.36	64.86	72.82
ENSMUSG00000028402	ENSMUSG00000028402	Mpdz	protein_coding	-	4	81278500	81442815	protein_coding	multiple PDZ domain protein [Source:MGI Symbol;Acc:MGI:1343489]	MPDZ	GO:0007155; GO:0042552	GO:0005515; GO:0008022	GO:0005737; GO:0005886; GO:0005923; GO:0016020; GO:0016324; GO:0016327; GO:0030054; GO:0031410; GO:0042995; GO:0043005; GO:0043220; GO:0045202; GO:0045211	0.4567	2109	TRUE	-0.9803	9.8e-25	5.61e-23	3362	3259	3487	2301	2020	2432	1661	2128	2174	1644	1885	1577	6226	7400	7636	6053	5630	5881	82.35	77.75	84.52	64.54	56.75	70.07	41.08	55.98	54.66	47.75	54.55	46.11
ENSMUSG00000027200	ENSMUSG00000027200	Sema6d	protein_coding	+	2	124089969	124667770	protein_coding	sema domain, transmembrane domain (TM), and cytoplasmic domain, (semaphorin) 6D [Source:MGI Symbol;Acc:MGI:2387661]	SEMA6D	GO:0007275; GO:0007399; GO:0014911; GO:0014912; GO:0021591; GO:0030154	GO:0005515; GO:0030215	GO:0005886; GO:0016020; GO:0016021	0.4916	4870	TRUE	-1.338	1.08e-24	6.17e-23	16530	21860	16810	7334	7101	8205	11390	15600	16590	7204	7757	6806	5642	5872	6457	4876	3629	4187	175.4	225.9	176.5	89.11	86.42	102.4	122	177.8	180.7	90.67	97.21	86.24
ENSMUSG00000015085	ENSMUSG00000015085	Entpd2	protein_coding	+	2	25395874	25401321	protein_coding	ectonucleoside triphosphate diphosphohydrolase 2 [Source:MGI Symbol;Acc:MGI:1096863]	ENTPD2	GO:0007186; GO:0009181; GO:0030168; GO:0051260; GO:0071354	GO:0000166; GO:0004787; GO:0005515; GO:0005524; GO:0008413; GO:0008758; GO:0008796; GO:0008828; GO:0016462; GO:0016787; GO:0016887; GO:0017110; GO:0017111; GO:0019176; GO:0019177; GO:0035870; GO:0036218; GO:0036222; GO:0042802; GO:0043141; GO:0043262; GO:0044606	GO:0005605; GO:0005886; GO:0009986; GO:0016020; GO:0016021; GO:0031253; GO:0044297; GO:0070062	0.5793	1935	TRUE	0.9195	1.32e-24	7.47e-23	2626	2416	2222	2558	2517	2429	1636	1390	1539	4550	4589	4598	1757	1563	1290	967.9	784.8	974.9	70.15	62.85	58.71	78.23	77.09	76.32	44.13	39.88	42.19	144.1	144.8	146.6
ENSMUSG00000008206	ENSMUSG00000008206	Cers4	protein_coding	+	8	4493026	4531680	protein_coding	ceramide synthase 4 [Source:MGI Symbol;Acc:MGI:1914510]	CERS4	GO:0006629; GO:0030148; GO:0046513	GO:0003677; GO:0050291	GO:0005634; GO:0005783; GO:0016020; GO:0016021	0.5285	2812	TRUE	-1.309	1.32e-24	7.47e-23	2633	2290	3337	1583	1624	1509	1334	1550	1720	1140	1100	1073	2651	3325	2486	2579	2175	2456	48.38	40.99	60.66	33.32	34.22	32.62	24.75	30.6	32.45	24.85	23.88	23.55
ENSMUSG00000043531	ENSMUSG00000043531	Sorcs1	protein_coding	-	19	50143301	50678646	protein_coding	VPS10 domain receptor protein SORCS 1 [Source:MGI Symbol;Acc:MGI:1929666]	SORCS1			GO:0016020; GO:0016021	0.4908	4467	TRUE	-0.8377	1.33e-24	7.47e-23	5314	5835	5359	3350	3459	3094	3750	4164	4693	3018	3152	3043	6775	7584	6472	6842	6655	6735	61.48	65.75	61.34	44.38	45.9	42.12	43.81	51.74	55.74	41.42	43.07	42.03
ENSMUSG00000036912	ENSMUSG00000036912	Piwil4	protein_coding	-	9	14696230	14740733	protein_coding	piwi-like RNA-mediated gene silencing 4 [Source:MGI Symbol;Acc:MGI:3041167]	PIWIL4	GO:0006417; GO:0007275; GO:0007283; GO:0030154; GO:0031047; GO:0034587; GO:0043046; GO:0051321	GO:0003676; GO:0003723; GO:0005515; GO:0034584	GO:0005634; GO:0005737; GO:0043186; GO:0071547	0.4762	2560	TRUE	2.341	1.38e-24	7.75e-23	62.56	39	23.54	250	310.7	310.1	37.2	47.23	15.64	241.3	223	212.2	5.69	7.195	16.37	26.04	29.4	25.7	1.263	0.7667	0.4701	5.777	7.193	7.363	0.7583	1.024	0.3241	5.777	5.316	5.113
ENSMUSG00000029283	ENSMUSG00000029283	Cdc7	protein_coding	+	5	106964322	106984432	protein_coding	cell division cycle 7 (S. cerevisiae) [Source:MGI Symbol;Acc:MGI:1309511]	CDC7	GO:0000727; GO:0006270; GO:0006468; GO:0006909; GO:0007049; GO:0008284; GO:0008360; GO:0010571; GO:0010971; GO:0016310; GO:0018105; GO:0044770; GO:0051301	GO:0000166; GO:0004672; GO:0004674; GO:0005524; GO:0016301; GO:0016740; GO:0046872	GO:0005634; GO:0005654; GO:0005737; GO:0015630; GO:0045171	0.4584	2559	TRUE	1.399	1.41e-24	7.88e-23	396.2	310.6	329.6	347.4	411.7	580.2	220.4	359	294.1	958.9	913.5	863.4	68.41	58.63	70.01	74.16	73	55.23	8.003	6.109	6.586	8.032	9.536	13.78	4.494	7.789	6.097	22.97	21.79	20.82
ENSMUSG00000046876	ENSMUSG00000046876	Atxn1	protein_coding	-	13	45549758	45964991	protein_coding	ataxin 1 [Source:MGI Symbol;Acc:MGI:104783]	ATXN1	GO:0000122; GO:0006351; GO:0006355; GO:0008344; GO:0008542; GO:0042326; GO:0043569; GO:0045892; GO:0045944; GO:0048286; GO:0051168; GO:0060079; GO:0060252	GO:0003677; GO:0003682; GO:0003723; GO:0005515; GO:0008022; GO:0008266; GO:0034046; GO:0042802; GO:0043621	GO:0005634; GO:0005654; GO:0005737; GO:0016363; GO:0042272; GO:0042405; GO:0043231	0.4786	10547	TRUE	-1.695	1.48e-24	8.25e-23	1273	1968	1334	982.4	878.4	921	1578	1889	1964	476	531.4	404.9	2534	3488	3075	3034	2783	2984	6.237	9.391	6.467	5.512	4.936	5.309	7.808	9.939	9.878	2.766	3.075	2.369
ENSMUSG00000054693	ENSMUSG00000054693	Adam10	protein_coding	+	9	70678997	70780229	protein_coding	a disintegrin and metallopeptidase domain 10 [Source:MGI Symbol;Acc:MGI:109548]	ADAM10	GO:0001701; GO:0006468; GO:0006508; GO:0006509; GO:0006913; GO:0007162; GO:0007219; GO:0007220; GO:0008284; GO:0010820; GO:0030307; GO:0030335; GO:0034612; GO:0042117; GO:0051088; GO:0051089	GO:0004175; GO:0004222; GO:0005515; GO:0008233; GO:0008237; GO:0008270; GO:0016787; GO:0017124; GO:0019901; GO:0042169; GO:0042803; GO:0046872	GO:0005622; GO:0005623; GO:0005634; GO:0005737; GO:0005794; GO:0005798; GO:0005802; GO:0005925; GO:0009986; GO:0014069; GO:0016020; GO:0016021; GO:0043231; GO:0070062; GO:0097038; GO:0097197	0.4602	2190	TRUE	-1.128	1.59e-24	8.78e-23	14660	16080	17440	9847	9092	8740	8356	7896	9883	6977	7573	7431	16870	17790	17800	28310	25600	24430	345.8	369.5	407.1	266	246	242.6	199.1	200.1	239.4	195.2	211	209.3
ENSMUSG00000018648	ENSMUSG00000018648	Dusp14	protein_coding	-	11	84048041	84069261	protein_coding	dual specificity phosphatase 14 [Source:MGI Symbol;Acc:MGI:1927168]	DUSP14	GO:0006470; GO:0016311; GO:0035335	GO:0004721; GO:0004725; GO:0008138; GO:0016787; GO:0016791; GO:0017017; GO:0044822	GO:0005634; GO:0005737	0.5325	1252	TRUE	-1.958	2.19e-24	1.21e-22	376.8	500.2	353.2	72.75	54.43	73.92	68.68	118	220.8	109.6	106.1	101.9	442.4	458.4	489	327.4	256.5	209.4	15.54	20.09	14.41	3.436	2.575	3.587	2.861	5.23	9.35	5.361	5.171	5.018
ENSMUSG00000008999	ENSMUSG00000008999	Bmp7	protein_coding	-	2	172868012	172940321	protein_coding	bone morphogenetic protein 7 [Source:MGI Symbol;Acc:MGI:103302]	BMP7	GO:0001503; GO:0001654; GO:0001657; GO:0001707; GO:0001822; GO:0007275; GO:0007389; GO:0007411; GO:0007435; GO:0008285; GO:0009880; GO:0009887; GO:0010800; GO:0010862; GO:0010942; GO:0030154; GO:0030326; GO:0030501; GO:0030509; GO:0030855; GO:0034116; GO:0034504; GO:0035239; GO:0040007; GO:0042325; GO:0042326; GO:0042475; GO:0043065; GO:0043401; GO:0043407; GO:0043408; GO:0045597; GO:0045665; GO:…	GO:0005125; GO:0005160; GO:0005515; GO:0008083; GO:0008201; GO:0070700	GO:0005576; GO:0005615; GO:0031012; GO:0031988	0.5688	2325	TRUE	-1.667	2.46e-24	1.35e-22	567.8	521.8	670.4	59.85	54.98	75.1	212.9	186	207.1	201.1	175.2	173.3	2844	3178	2739	2466	2228	2261	12.62	11.3	14.74	1.523	1.402	1.964	4.779	4.44	4.726	5.301	4.6	4.599
ENSMUSG00000027435	ENSMUSG00000027435	Cd93	protein_coding	-	2	148436640	148443563	protein_coding	CD93 antigen [Source:MGI Symbol;Acc:MGI:106664]	CD93	GO:0002230; GO:0007155; GO:0016337; GO:0098779	GO:0001849; GO:0005509; GO:0030246	GO:0005886; GO:0009986; GO:0016020; GO:0016021; GO:0016023	0.4731	6677	TRUE	-1.281	2.58e-24	1.41e-22	1011	1195	1144	585	576	668.5	1214	1258	1174	405.9	472.2	494.1	776.2	861.7	698.4	583.3	805.9	612.3	7.823	9.008	8.757	5.184	5.114	6.087	9.486	10.46	9.329	3.727	4.317	4.566
ENSMUSG00000027298	ENSMUSG00000027298	Tyro3	protein_coding	+	2	119797733	119818104	protein_coding	TYRO3 protein tyrosine kinase 3 [Source:MGI Symbol;Acc:MGI:104294]	TYRO3	GO:0001779; GO:0006468; GO:0007155; GO:0007283; GO:0016310; GO:0018108; GO:0021885; GO:0030168; GO:0032940; GO:0034122; GO:0034446; GO:0042698; GO:0043277; GO:0043491; GO:0043524; GO:0045824; GO:0046777; GO:0050728; GO:0051250; GO:0060068; GO:0070050; GO:0070527	GO:0000166; GO:0004672; GO:0004713; GO:0004714; GO:0005524; GO:0016301; GO:0016740; GO:0043548; GO:0046982	GO:0005622; GO:0005623; GO:0005634; GO:0005635; GO:0005789; GO:0005886; GO:0016020; GO:0016021	0.5603	2636	TRUE	1.567	3.41e-24	1.86e-22	347.6	256.8	214.8	821.5	480.6	645.4	206.8	165.2	153.4	830.5	779.9	852.9	146	139.8	172.5	241.4	215	256.9	6.814	4.903	4.166	18.44	10.81	14.88	4.093	3.479	3.087	19.31	18.06	19.96
ENSMUSG00000024665	ENSMUSG00000024665	Fads2	protein_coding	-	19	10064164	10101503	protein_coding	fatty acid desaturase 2 [Source:MGI Symbol;Acc:MGI:1930079]	FADS2	GO:0006629; GO:0006631; GO:0006633; GO:0006810; GO:0055114	GO:0004768; GO:0016215; GO:0016491	GO:0005783; GO:0016020; GO:0016021	0.5584	1508	TRUE	-0.8504	3.68e-24	1.99e-22	3222	3252	3101	1332	1286	1606	1258	1293	1543	1772	1784	1745	1709	1691	1672	1779	1524	1792	110.4	108.5	105.2	52.26	50.56	64.76	43.55	47.58	54.3	72.02	72.21	71.38
ENSMUSG00000057134	ENSMUSG00000057134	Ado	protein_coding	-	10	67544512	67548955	protein_coding	2-aminoethanethiol (cysteamine) dioxygenase [Source:MGI Symbol;Acc:MGI:2685083]	ADO	GO:0055114	GO:0005515; GO:0016491; GO:0016702; GO:0046872; GO:0047800; GO:0051213	GO:0005739	0.4827	4444	TRUE	-1.011	3.79e-24	2.04e-22	4417	5567	5012	2719	2680	2376	6690	5006	5433	2398	2466	2553	3566	3427	3260	3539	2660	2705	51.36	63.05	57.66	36.2	35.75	32.51	78.56	62.53	64.86	33.08	33.87	35.45
ENSMUSG00000024107	ENSMUSG00000024107	Lhcgr	protein_coding	-	17	88741549	88791976	protein_coding	luteinizing hormone/choriogonadotropin receptor [Source:MGI Symbol;Acc:MGI:96783]	LHCGR	GO:0001541; GO:0006622; GO:0007165; GO:0007186; GO:0007188; GO:0007189; GO:0007190; GO:0007200; GO:0007283; GO:0008584; GO:0008585; GO:0009755; GO:0010524; GO:0022602; GO:0032962; GO:0042700; GO:0043950; GO:0046544; GO:0046886; GO:0050482; GO:0050850; GO:0050890; GO:0051281; GO:0060065; GO:0071371; GO:0072520; GO:0090030	GO:0004871; GO:0004930; GO:0004964; GO:0008528; GO:0016500; GO:0017046; GO:0035472; GO:0038106; GO:0042802; GO:0042803; GO:0051117	GO:0005615; GO:0005634; GO:0005737; GO:0005764; GO:0005768; GO:0005783; GO:0005886; GO:0005887; GO:0016020; GO:0016021; GO:0031233; GO:0043235	0.4508	2553	TRUE	4.111	4.41e-24	2.37e-22	5.561	6.723	8.829	89.19	142.5	80.23	1.431	5.591	1.954	128.2	83.48	141.8	3.421	2.056	11.16	2.367	1.014	5.138	0.1126	0.1325	0.1768	2.067	3.308	1.911	0.02925	0.1216	0.04061	3.079	1.996	3.427
ENSMUSG00000010660	ENSMUSG00000010660	Plcd1	protein_coding	-	9	119071527	119093496	protein_coding	phospholipase C, delta 1 [Source:MGI Symbol;Acc:MGI:97614]	PLCD1	GO:0001525; GO:0006629; GO:0007165; GO:0007186; GO:0010701; GO:0016042; GO:0032962; GO:0035556; GO:0042127; GO:0043434; GO:0051480; GO:0051482; GO:0051592; GO:0060716; GO:1900274	GO:0001786; GO:0004435; GO:0004629; GO:0004871; GO:0005509; GO:0005515; GO:0005543; GO:0005546; GO:0008081; GO:0016787; GO:0032794; GO:0046872; GO:0070300; GO:1901981	GO:0005634; GO:0005737; GO:0005829; GO:0016020; GO:0031966; GO:0045121; GO:0070062	0.5654	2651	TRUE	-2.338	4.55e-24	2.44e-22	760.5	1413	732.8	99.75	104.3	163.2	1324	1164	1155	204.2	211.1	159.7	147.1	176.8	164.4	168	116.6	165.7	14.83	26.83	14.13	2.227	2.331	3.742	26.06	24.38	23.11	4.721	4.86	3.716
ENSMUSG00000094910	ENSMUSG00000094910	D430019H16Rik	protein_coding	+	12	105453856	105493095	protein_coding	RIKEN cDNA D430019H16 gene [Source:MGI Symbol;Acc:MGI:2443127]		GO:0008150	GO:0003674	GO:0005575	0.5175	5786	TRUE	-1.144	4.83e-24	2.57e-22	1695	1558	1504	884.9	776.2	836.2	690.1	608.2	750.4	666.5	787.7	694.4	1488	1627	1640	984.8	837.8	847.9	15.14	13.56	13.29	9.05	7.952	8.787	6.224	5.835	6.881	7.06	8.31	7.406
ENSMUSG00000031214	ENSMUSG00000031214	Ophn1	protein_coding	-	X	98554277	98891025	protein_coding	oligophrenin 1 [Source:MGI Symbol;Acc:MGI:2151070]	OPHN1	GO:0006897; GO:0007165; GO:0007399; GO:0030036; GO:0030100; GO:0043547; GO:0048488; GO:0051966; GO:1901799	GO:0003779; GO:0005096; GO:0005515; GO:0005543; GO:0035255	GO:0005623; GO:0005737; GO:0015629; GO:0030054; GO:0030425; GO:0042995; GO:0043195; GO:0043197; GO:0045202	0.4691	2804	TRUE	-1.045	4.9e-24	2.6e-22	1187	1196	1253	598.5	609.2	633.4	679.8	699.9	782.8	571.4	601.9	578.6	1467	1555	1386	1598	1415	1554	21.86	21.46	22.84	12.63	12.87	13.73	12.65	13.85	14.81	12.49	13.1	12.73
ENSMUSG00000052512	ENSMUSG00000052512	Nav2	protein_coding	+	7	48959073	49610090	protein_coding	neuron navigator 2 [Source:MGI Symbol;Acc:MGI:2183691]	NAV2	GO:0003025; GO:0007399; GO:0007605; GO:0007608; GO:0007626; GO:0021554; GO:0021563; GO:0021564	GO:0008201	GO:0005578; GO:0005614; GO:0005654	0.5242	4135	TRUE	1.142	5.53e-24	2.92e-22	524.2	623	533.8	2672	2889	2764	1399	1133	1151	1214	1193	1300	118.4	97.78	74.63	306.8	223.2	327.9	6.552	7.583	6.601	38.24	41.42	40.64	17.66	15.21	14.77	18	17.62	19.4
ENSMUSG00000053253	ENSMUSG00000053253	Ndfip2	protein_coding	+	14	105258573	105309298	protein_coding	Nedd4 family interacting protein 2 [Source:MGI Symbol;Acc:MGI:1923523]	NDFIP2	GO:0007165; GO:0010629; GO:0031398; GO:0032410; GO:0043123; GO:0051224	GO:0004871; GO:0050699	GO:0005737; GO:0005739; GO:0005768; GO:0005783; GO:0005794; GO:0016020; GO:0016021; GO:0043231; GO:0048471	0.4285	3649	TRUE	-0.9435	7.51e-24	3.95e-22	3523	3622	3949	2185	2176	1939	2409	1962	2169	1797	2067	1880	4501	4454	4630	3777	3296	3049	49.9	49.96	55.34	35.43	35.35	32.3	34.45	29.85	31.53	30.18	34.57	31.79
ENSMUSG00000038936	ENSMUSG00000038936	Sccpdh	protein_coding	+	1	179668210	179687189	protein_coding	saccharopine dehydrogenase (putative) [Source:MGI Symbol;Acc:MGI:1924486]	SCCPDH	GO:0008150; GO:0055114	GO:0003674; GO:0008748; GO:0016491; GO:0043738; GO:0043826; GO:0043883; GO:0043914; GO:0052693	GO:0005634; GO:0005739; GO:0005811; GO:0016020; GO:0030496	0.428	1917	TRUE	-0.9356	8.14e-24	4.27e-22	3309	3045	3588	1988	2025	2053	2476	2144	2366	1713	1767	1692	2844	3035	2913	4291	3994	3955	89.2	79.95	95.68	61.36	62.61	65.1	67.4	62.07	65.48	54.78	56.27	54.46
ENSMUSG00000027605	ENSMUSG00000027605	Acss2	protein_coding	+	2	155517948	155585724	protein_coding	acyl-CoA synthetase short-chain family member 2 [Source:MGI Symbol;Acc:MGI:1890410]	ACSS2	GO:0006085; GO:0008152; GO:0008610; GO:0019413; GO:0019542	GO:0000166; GO:0003824; GO:0003987; GO:0005524; GO:0016874	GO:0005654; GO:0005737; GO:0043231	0.5111	2082	TRUE	-1.252	8.63e-24	4.51e-22	1129	1414	1380	363.8	316.1	373.2	323.4	471.5	577.4	554.1	590.4	495.8	764	755.4	821.1	978.2	833.7	798.9	28.02	34.19	33.89	10.34	9	10.9	8.105	12.57	14.71	16.31	17.31	14.69
ENSMUSG00000060012	ENSMUSG00000060012	Kif13b	protein_coding	+	14	64652531	64806296	protein_coding	kinesin family member 13B [Source:MGI Symbol;Acc:MGI:1098265]	KIF13B	GO:0007018; GO:0050770	GO:0003777; GO:0016887; GO:0019901; GO:0071889	GO:0005737; GO:0005871; GO:0030424	0.5301	5603	TRUE	-1.416	2.01e-23	1.05e-21	2069	2592	1627	771	710.4	688.7	1247	1961	2074	796.9	797.8	762.6	5140	6404	5513	6161	4949	5623	19.08	23.29	14.85	8.143	7.515	7.473	11.62	19.43	19.64	8.718	8.691	8.398
ENSMUSG00000031548	ENSMUSG00000031548	Sfrp1	protein_coding	+	8	23411502	23449632	protein_coding	secreted frizzled-related protein 1 [Source:MGI Symbol;Acc:MGI:892014]	SFRP1	GO:0001756; GO:0001843; GO:0002244; GO:0006508; GO:0007275; GO:0008284; GO:0008285; GO:0008584; GO:0008585; GO:0009950; GO:0009952; GO:0010564; GO:0010629; GO:0010719; GO:0014034; GO:0014070; GO:0016055; GO:0021915; GO:0030036; GO:0030097; GO:0030154; GO:0030177; GO:0030178; GO:0030278; GO:0030279; GO:0030307; GO:0030308; GO:0030336; GO:0030514; GO:0033689; GO:0034446; GO:0035019; GO:0042493; GO:…	GO:0004197; GO:0005109; GO:0005515; GO:0008144; GO:0008201; GO:0017147; GO:0042802	GO:0005576; GO:0005578; GO:0005615; GO:0005622; GO:0005829; GO:0005886; GO:0009986; GO:0031012; GO:0070062	0.5078	4372	TRUE	1.265	2.13e-23	1.1e-21	1028	970.8	745.6	790.2	1185	2246	445.8	378.4	288.4	1964	2474	2185	182.2	167.8	269	899.4	750.7	1109	12.15	11.18	8.72	10.7	16.07	31.23	5.322	4.804	3.5	27.53	34.55	30.84
ENSMUSG00000039349	ENSMUSG00000039349	C130074G19Rik	protein_coding	-	1	184871926	184883218	protein_coding	RIKEN cDNA C130074G19 gene [Source:MGI Symbol;Acc:MGI:2444831]	C1orf115	GO:0008150	GO:0003674	GO:0005575; GO:0016020; GO:0016021	0.5535	3035	TRUE	-1.189	2.64e-23	1.36e-21	1139	1105	1237	560.9	541.7	577.5	949.3	1139	1079	494.1	559.3	464.3	1544	1642	1487	1178	1276	952.4	19.39	18.33	20.83	10.94	10.58	11.57	16.32	20.84	18.85	9.98	11.25	9.439
ENSMUSG00000042129	ENSMUSG00000042129	Rassf4	protein_coding	-	6	116633008	116673836	protein_coding	Ras association (RalGDS/AF-6) domain family member 4 [Source:MGI Symbol;Acc:MGI:2386853]	RASSF4	GO:0007049; GO:0007165	GO:0003674	GO:0005575	0.4849	6344	TRUE	-1.361	3.7e-23	1.9e-21	867.6	1073	997.7	559.8	633.9	679.7	351.3	396.3	494.4	357.3	438.8	343.5	7233	11180	6273	3546	4317	3049	7.068	8.513	8.041	5.221	5.923	6.514	2.89	3.468	4.134	3.453	4.222	3.341
ENSMUSG00000017453	ENSMUSG00000017453	Pipox	protein_coding	-	11	77880615	77894096	protein_coding	pipecolic acid oxidase [Source:MGI Symbol;Acc:MGI:1197006]	PIPOX	GO:0033514; GO:0046653; GO:0055114	GO:0005102; GO:0008115; GO:0016491; GO:0050031	GO:0005777	0.51	1419	TRUE	2.789	3.8e-23	1.95e-21	15.29	24.2	17.66	111.5	121.3	120.8	7.155	3.727	7.806	129.5	141.9	131.3	104.9	129.5	125.8	167.2	166.3	151.6	0.557	0.8584	0.6363	4.649	5.067	5.176	0.2631	0.1458	0.2919	5.594	6.104	5.709
ENSMUSG00000004044	ENSMUSG00000004044	Ptrf	protein_coding	-	11	100956733	100970887	protein_coding	polymerase I and transcript release factor [Source:MGI Symbol;Acc:MGI:1277968]	PTRF	GO:0006351; GO:0006353; GO:0006355; GO:0006361; GO:0006363	GO:0003723; GO:0019843; GO:0042134; GO:0044822	GO:0005634; GO:0005737; GO:0005739; GO:0005783; GO:0005886; GO:0005901; GO:0016020; GO:0043231; GO:0043234; GO:0045121	0.5729	3491	TRUE	-0.8151	3.96e-23	2.02e-21	5360	5013	5462	2682	2408	3402	5733	5151	5343	2899	3073	2996	12630	13950	11670	10120	9300	8897	79.35	72.27	80	45.46	40.88	59.26	85.7	81.9	81.2	50.9	53.74	52.95
ENSMUSG00000039953	ENSMUSG00000039953	Clstn1	protein_coding	+	4	149586468	149648899	protein_coding	calsyntenin 1 [Source:MGI Symbol;Acc:MGI:1929895]	CLSTN1	GO:0001558; GO:0006874; GO:0007155; GO:0007156; GO:0007268; GO:0050806; GO:0051965	GO:0001540; GO:0005509; GO:0005515; GO:0019894; GO:0042988	GO:0005576; GO:0005623; GO:0005634; GO:0005783; GO:0005794; GO:0005886; GO:0009986; GO:0016020; GO:0016021; GO:0030054; GO:0042995; GO:0045202; GO:0045211; GO:0070062; GO:0097481	0.5701	2866	TRUE	-1.006	4.04e-23	2.05e-21	11700	13510	11480	7056	6233	7478	12740	11370	12300	5958	6325	5936	23100	27660	21650	23790	22050	23860	211	237.3	204.8	145.6	128.9	158.6	231.9	220.2	227.6	127.4	134.7	127.8
ENSMUSG00000032035	ENSMUSG00000032035	Ets1	protein_coding	+	9	32636221	32757820	protein_coding	E26 avian leukemia oncogene 1, 5' domain [Source:MGI Symbol;Acc:MGI:95455]	ETS1	GO:0002376; GO:0006351; GO:0006355; GO:0006357; GO:0006366; GO:0008284; GO:0010595; GO:0010715; GO:0030154; GO:0030335; GO:0030578; GO:0042981; GO:0045648; GO:0045765; GO:0045766; GO:0045786; GO:0045893; GO:0045944; GO:0046677; GO:0048870; GO:0051272	GO:0000981; GO:0003677; GO:0003700; GO:0005515; GO:0035035; GO:0043565	GO:0005634; GO:0005654; GO:0005667; GO:0005737; GO:0045171	0.4818	2252	TRUE	1.03	4.42e-23	2.24e-21	709.4	673.1	726.9	1736	1828	1541	1225	841.7	907	1469	1341	1474	469.1	436.1	376.2	293.3	404.8	290.3	16.27	15.04	16.5	45.59	48.1	41.59	28.37	20.74	21.36	39.97	36.33	40.37
ENSMUSG00000098188	ENSMUSG00000098188	Sowahc	protein_coding	+	10	59221953	59226434	protein_coding	sosondowah ankyrin repeat domain family member C [Source:MGI Symbol;Acc:MGI:3606051]	SOWAHC	GO:0008150	GO:0003674	GO:0005575	0.452	4482	TRUE	-1.262	4.91e-23	2.48e-21	1089	1187	1101	496.4	495.2	489	525.9	551.6	697.6	454.5	540.2	410.7	929.3	1075	926.3	777	719.9	738.5	12.55	13.33	12.56	6.554	6.549	6.634	6.123	6.832	8.257	6.215	7.357	5.654
ENSMUSG00000028631	ENSMUSG00000028631	Kcnq4	protein_coding	-	4	120696138	120747248	protein_coding	potassium voltage-gated channel, subfamily Q, member 4 [Source:MGI Symbol;Acc:MGI:1926803]	KCNQ4	GO:0006810; GO:0006811; GO:0006813; GO:0007605; GO:0032227; GO:0034765; GO:0042472; GO:0055085; GO:0071805	GO:0005216; GO:0005244; GO:0005249; GO:0005251; GO:0005267	GO:0005737; GO:0005886; GO:0008076; GO:0016020; GO:0016021; GO:0043005	0.5968	3919	TRUE	1.691	5e-23	2.51e-21	222.5	207.1	161.9	30.51	38.22	101	284.8	292	236.4	759.5	565.3	612.4	55.87	37	80.15	29.19	44.61	47.52	2.934	2.659	2.112	0.4607	0.5781	1.566	3.792	4.135	3.201	11.88	8.804	9.642
ENSMUSG00000068220	ENSMUSG00000068220	Lgals1	protein_coding	+	15	78926725	78930465	protein_coding	lectin, galactose binding, soluble 1 [Source:MGI Symbol;Acc:MGI:96777]	LGALS1	GO:0002317; GO:0006915; GO:0007157; GO:0007165; GO:0010812; GO:0010977; GO:0031295; GO:0034120; GO:0043123; GO:0045185; GO:0045445; GO:0046598	GO:0001948; GO:0004871; GO:0005515; GO:0005534; GO:0016936; GO:0030246; GO:0030395; GO:0042803; GO:0043236; GO:0044822	GO:0005576; GO:0005578; GO:0005615; GO:0005622; GO:0005634; GO:0005737; GO:0009986; GO:0031012; GO:0070062	0.5488	800	TRUE	0.9567	5.09e-23	2.55e-21	6366	5608	5862	12430	12110	12400	7384	6437	6706	11680	11090	11760	5731	6623	5741	11790	12020	14180	411.3	352.8	374.7	919.3	897.2	942.1	481.7	446.7	444.7	895	845.9	907
ENSMUSG00000045691	ENSMUSG00000045691	Thtpa	protein_coding	+	14	55053884	55098986	protein_coding	thiamine triphosphatase [Source:MGI Symbol;Acc:MGI:2446078]	THTPA	GO:0006772; GO:0016311; GO:0042357	GO:0000287; GO:0016787; GO:0046872; GO:0050333	GO:0005737	0.547	2647	TRUE	1.397	5.16e-23	2.57e-21	1125	1410	906.4	2829	3163	3031	999.5	1158	898.8	3483	2897	2711	531.3	498.5	464.7	506.5	444.1	509.9	21.96	26.82	17.51	63.25	70.84	69.61	19.71	24.3	18.02	80.65	66.8	63.2
ENSMUSG00000000120	ENSMUSG00000000120	Ngfr	protein_coding	-	11	95568818	95587735	protein_coding	nerve growth factor receptor (TNFR superfamily, member 16) [Source:MGI Symbol;Acc:MGI:97323]	NGFR	GO:0006886; GO:0006915; GO:0007165; GO:0007275; GO:0007399; GO:0007411; GO:0007417; GO:0009611; GO:0010468; GO:0010942; GO:0010977; GO:0012501; GO:0016048; GO:0019233; GO:0021675; GO:0030154; GO:0031069; GO:0031643; GO:0032224; GO:0032922; GO:0034599; GO:0035025; GO:0040037; GO:0042488; GO:0042593; GO:0043065; GO:0043410; GO:0043524; GO:0043588; GO:0048146; GO:0048511; GO:0051799; GO:0051897; GO:…	GO:0001540; GO:0005035; GO:0005168; GO:0005515; GO:0017137; GO:0031625; GO:0043121; GO:0048406; GO:0070678	GO:0005622; GO:0005623; GO:0005634; GO:0005635; GO:0005737; GO:0005791; GO:0005794; GO:0005886; GO:0009897; GO:0009986; GO:0016020; GO:0016021; GO:0030135; GO:0032590; GO:0032809; GO:0043204; GO:0045121; GO:0045334; GO:0097481	0.5859	3446	TRUE	1.211	5.65e-23	2.81e-21	4160	3368	2827	8951	8241	6955	2304	2185	2269	8141	7432	8382	791.3	681.2	1006	927.2	474.3	755.7	62.39	49.19	41.94	153.7	141.8	122.7	34.89	35.2	34.94	144.8	131.6	150.1
ENSMUSG00000052854	ENSMUSG00000052854	Nrk	protein_coding	+	X	138914430	139010532	protein_coding	Nik related kinase [Source:MGI Symbol;Acc:MGI:1351326]	NRK	GO:0000165; GO:0006468; GO:0007256; GO:0007346; GO:0007567; GO:0008285; GO:0016310; GO:0031098; GO:0031532; GO:0042981; GO:0048812; GO:0060721	GO:0000166; GO:0004672; GO:0004674; GO:0005524; GO:0016301; GO:0016740	GO:0005737	0.431	5985	TRUE	-1.1	7.22e-23	3.57e-21	1520	1544	1522	646.3	649.9	651.3	2522	1946	2063	761.7	629.6	740.6	21.95	32.06	25.31	9.774	26.22	24.47	13.12	12.98	13	6.389	6.436	6.615	21.99	18.05	18.29	7.8	6.421	7.635
ENSMUSG00000041220	ENSMUSG00000041220	Elovl6	protein_coding	+	3	129532355	129638495	protein_coding	ELOVL family member 6, elongation of long chain fatty acids (yeast) [Source:MGI Symbol;Acc:MGI:2156528]	ELOVL6	GO:0006629; GO:0006631; GO:0006633; GO:0019367; GO:0030497; GO:0042759	GO:0009922; GO:0016740; GO:0016747	GO:0005783; GO:0016020; GO:0016021; GO:0030176	0.4855	2401	TRUE	-1.161	8.19e-23	4.04e-21	18130	17700	18750	6474	6250	5628	8824	8188	10550	7624	9206	7511	7149	7311	8844	8552	6800	7529	390.3	371	399.2	159.5	154.3	142.5	191.8	189.3	233.1	194.6	234	193
ENSMUSG00000005087	ENSMUSG00000005087	Cd44	protein_coding	-	2	102811141	102901665	protein_coding	CD44 antigen [Source:MGI Symbol;Acc:MGI:88338]	CD44	GO:0001558; GO:0001658; GO:0002246; GO:0002821; GO:0002906; GO:0007155; GO:0010628; GO:0016055; GO:0016477; GO:0030214; GO:0031175; GO:0033031; GO:0033138; GO:0034116; GO:0034238; GO:0043066; GO:0043154; GO:0043518; GO:0044344; GO:0050731; GO:0060442; GO:0070374; GO:0070487; GO:1900625; GO:1902166	GO:0004415; GO:0004896; GO:0005154; GO:0005515; GO:0005540; GO:0019901; GO:0019955; GO:0051219	GO:0005634; GO:0005737; GO:0005794; GO:0005886; GO:0005925; GO:0009897; GO:0009986; GO:0016020; GO:0016021; GO:0016323; GO:0016324; GO:0035692; GO:0043234; GO:0070062	0.4775	2793	TRUE	1.197	9e-23	4.42e-21	832	679.3	747.5	5617	6198	4484	1085	909.4	912.2	1784	1543	1834	487.8	300.3	566.2	431.6	321.2	452.1	15.39	12.24	13.68	119	131.5	97.61	20.27	18.07	17.32	39.15	33.71	40.51
ENSMUSG00000032085	ENSMUSG00000032085	Tagln	protein_coding	-	9	45929628	45936058	protein_coding	transgelin [Source:MGI Symbol;Acc:MGI:106012]	TAGLN	GO:0007010; GO:0030855	GO:0051015	GO:0005737	0.5277	1586	TRUE	-2.281	9.37e-23	4.59e-21	501.9	422.2	738.7	52.81	45.7	423.2	1065	873.4	978	105.8	133.6	98.74	4298	4759	4336	1380	1090	931.7	16.36	13.4	23.81	1.97	1.708	16.22	35.03	30.57	32.71	4.09	5.14	3.841
ENSMUSG00000033849	ENSMUSG00000033849	B3galt2	protein_coding	+	1	143640664	143654614	protein_coding	UDP-Gal:betaGlcNAc beta 1,3-galactosyltransferase, polypeptide 2 [Source:MGI Symbol;Acc:MGI:1349461]	B3GALT2	GO:0006486; GO:0009312	GO:0000009; GO:0000026; GO:0000030; GO:0000033; GO:0001962; GO:0003980; GO:0004376; GO:0004576; GO:0004583; GO:0008375; GO:0008376; GO:0008378; GO:0008417; GO:0008499; GO:0008755; GO:0008921; GO:0016740; GO:0016757; GO:0016759; GO:0018715; GO:0018716; GO:0018717; GO:0018718; GO:0019112; GO:0019187; GO:0031278; GO:0033556; GO:0035496; GO:0042281; GO:0042283; GO:0045140; GO:0046527; GO:0046920; GO:…	GO:0005575; GO:0005794; GO:0016020; GO:0016021	0.3548	9288	TRUE	-1.899	1.05e-22	5.1e-21	408.8	543.2	556.2	342.7	346.1	224.5	442.9	384	413.3	137	150.3	114.5	2150	1848	2161	1433	1371	1144	2.274	2.944	3.062	2.183	2.208	1.469	2.488	2.295	2.361	0.9039	0.9877	0.7606
ENSMUSG00000068748	ENSMUSG00000068748	Ptprz1	protein_coding	+	6	22875502	23052916	protein_coding	protein tyrosine phosphatase, receptor type Z, polypeptide 1 [Source:MGI Symbol;Acc:MGI:97816]	PTPRZ1	GO:0002244; GO:0006470; GO:0007409; GO:0007413; GO:0007611; GO:0008285; GO:0010812; GO:0010976; GO:0016311; GO:0030335; GO:0035335; GO:0048146; GO:0048709; GO:0048814; GO:0050731; GO:0070445; GO:1900006; GO:1900149; GO:1901216; GO:2000171; GO:2001224	GO:0004721; GO:0004725; GO:0005515; GO:0016787; GO:0016791; GO:0017134	GO:0005576; GO:0005578; GO:0005615; GO:0005737; GO:0005886; GO:0016020; GO:0016021; GO:0030027; GO:0030175; GO:0030424; GO:0030425; GO:0030426; GO:0032587; GO:0043025; GO:0043197; GO:0045211; GO:0072534	0.4452	8068	TRUE	1.074	1.18e-22	5.74e-21	596.4	685.7	632.7	370.8	387.1	455.7	980.9	887.8	1021	1368	1238	1416	135.7	80.17	203.9	45.97	32.46	44.95	3.821	4.278	4.01	2.72	2.844	3.434	6.345	6.108	6.714	10.4	9.365	10.83
ENSMUSG00000024812	ENSMUSG00000024812	Tjp2	protein_coding	-	19	24094523	24225026	protein_coding	tight junction protein 2 [Source:MGI Symbol;Acc:MGI:1341872]	TJP2	GO:0050892; GO:0090557; GO:0090559	GO:0005515; GO:0008022; GO:0019904; GO:0030674	GO:0005634; GO:0005737; GO:0005886; GO:0005921; GO:0005923; GO:0009986; GO:0016020; GO:0030054	0.5398	4591	TRUE	-1.254	1.27e-22	6.13e-21	2408	3320	2372	888.4	803	975.4	2288	2415	2611	1076	1211	1103	3575	4101	3221	2713	2145	2375	27.11	36.39	26.42	11.45	10.37	12.92	26.01	29.2	30.17	14.36	16.1	14.82
ENSMUSG00000023015	ENSMUSG00000023015	Racgap1	protein_coding	-	15	99620496	99651656	protein_coding	Rac GTPase-activating protein 1 [Source:MGI Symbol;Acc:MGI:1349423]	RACGAP1	GO:0000281; GO:0000915; GO:0006810; GO:0006811; GO:0007049; GO:0007165; GO:0007275; GO:0007283; GO:0008272; GO:0009790; GO:0030154; GO:0032467; GO:0035556; GO:0043547; GO:0051256; GO:0051301; GO:0051988; GO:0090307	GO:0005096; GO:0005547; GO:0008017; GO:0008289; GO:0019901; GO:0043014; GO:0043015; GO:0046872; GO:0048487	GO:0005634; GO:0005654; GO:0005737; GO:0005856; GO:0005886; GO:0016020; GO:0030496; GO:0031234; GO:0031410; GO:0032154; GO:0051233; GO:0070062; GO:0072686; GO:0097149	0.5092	1390	TRUE	1.033	1.49e-22	7.17e-21	940.7	1003	953.3	1338	1217	1685	1300	1253	1241	1979	1793	2142	159.2	145.9	111.5	177.5	171.5	147.9	34.96	36.31	35.05	56.95	51.89	73.68	48.77	50.02	47.34	87.22	78.69	95.05
ENSMUSG00000066278	ENSMUSG00000066278	Vps37b	protein_coding	-	5	124004641	124032270	protein_coding	vacuolar protein sorting 37B (yeast) [Source:MGI Symbol;Acc:MGI:1916724]	VPS37B	GO:0006810; GO:0015031; GO:1902188; GO:1903774	GO:0048306	GO:0000813; GO:0005737; GO:0005768; GO:0005886; GO:0010008; GO:0016020; GO:0030496; GO:0070062	0.5801	2522	TRUE	1.131	1.59e-22	7.61e-21	517.2	519	435.6	768.7	886.1	748.6	685.4	504.4	535.4	1092	1049	1103	165.3	149	145.1	141.2	109.5	109.2	10.6	10.36	8.83	18.04	20.83	18.05	14.18	11.1	11.26	26.54	25.4	26.98
ENSMUSG00000039954	ENSMUSG00000039954	Stk32a	protein_coding	+	18	43207697	43317481	protein_coding	serine/threonine kinase 32A [Source:MGI Symbol;Acc:MGI:2442403]	STK32A	GO:0006468; GO:0016310; GO:0098779	GO:0000166; GO:0004672; GO:0004674; GO:0005524; GO:0016301; GO:0016740; GO:0046872	GO:0005575; GO:0005886; GO:0016020	0.4712	3765	TRUE	2.02	1.8e-22	8.61e-21	58.39	60.5	57.54	86.81	76.14	85.78	170.3	93.64	96.74	271.3	211.8	237.4	26.7	26.97	49.55	16.61	8.142	16.56	0.8016	0.8088	0.7813	1.364	1.199	1.385	2.361	1.381	1.363	4.417	3.433	3.891
ENSMUSG00000020689	ENSMUSG00000020689	Itgb3	protein_coding	+	11	104608000	104670476	protein_coding	integrin beta 3 [Source:MGI Symbol;Acc:MGI:96612]	ITGB3	GO:0001938; GO:0002687; GO:0006457; GO:0006874; GO:0007044; GO:0007155; GO:0007160; GO:0007229; GO:0008277; GO:0010595; GO:0010745; GO:0010763; GO:0010888; GO:0014909; GO:0014911; GO:0016049; GO:0016477; GO:0030168; GO:0030334; GO:0030335; GO:0031589; GO:0032147; GO:0032369; GO:0033630; GO:0033690; GO:0034113; GO:0034446; GO:0038027; GO:0043410; GO:0045672; GO:0045715; GO:0045766; GO:0045780; GO:…	GO:0001968; GO:0002020; GO:0003756; GO:0004872; GO:0005178; GO:0005515; GO:0019899; GO:0042277; GO:0042802; GO:0043184; GO:0050839; GO:0050840; GO:0070051	GO:0005634; GO:0005886; GO:0005925; GO:0008305; GO:0009897; GO:0009986; GO:0016020; GO:0016021; GO:0016324; GO:0030054; GO:0031258; GO:0031527; GO:0031528; GO:0032587; GO:0034679; GO:0034683; GO:0042470; GO:0042995; GO:0043235; GO:0070062; GO:0071133	0.5207	5784	TRUE	1.07	2.12e-22	1.01e-20	2518	2111	2796	2767	2969	2856	1221	1617	1719	4864	5161	5473	352.6	163.6	217.4	111.3	92.27	170.8	22.5	18.37	24.71	28.31	30.42	30.02	11.02	15.52	15.77	51.55	54.47	58.38
ENSMUSG00000006941	ENSMUSG00000006941	Eif1b	protein_coding	+	9	120492606	120495327	protein_coding	eukaryotic translation initiation factor 1B [Source:MGI Symbol;Acc:MGI:1916219]	EIF1B	GO:0006412; GO:0006413; GO:0008150	GO:0003743; GO:0044822	GO:0005575	0.5016	917	TRUE	0.9866	2.86e-22	1.36e-20	1151	984.2	991.8	1595	1638	1569	1137	988.3	1019	2150	1996	2048	1215	1159	1181	1052	944	923.5	64.88	54.02	55.3	102.9	105.9	104	64.7	59.83	58.95	143.7	132.9	137.8
ENSMUSG00000042118	ENSMUSG00000042118	Bhmt2	protein_coding	-	13	93655720	93674302	protein_coding	betaine-homocysteine methyltransferase 2 [Source:MGI Symbol;Acc:MGI:1891379]	BHMT2	GO:0009086; GO:0032259; GO:0033477; GO:0033528; GO:0046500; GO:0071267	GO:0008168; GO:0008270; GO:0008898; GO:0016740; GO:0046872; GO:0047150; GO:0061627	GO:0005737; GO:0005829; GO:0070062	0.4986	2467	TRUE	-1.916	3.28e-22	1.55e-20	261.8	283.5	286.8	95.5	71.2	55.69	400.5	262.9	299.3	71.08	90.62	57.72	236	255.5	220.3	217.3	232.9	176.1	5.484	5.784	5.944	2.291	1.711	1.373	8.471	5.915	6.437	1.766	2.242	1.444
ENSMUSG00000040138	ENSMUSG00000040138	Ndp	protein_coding	-	X	16885521	16911774	protein_coding	Norrie disease (pseudoglioma) (human) [Source:MGI Symbol;Acc:MGI:102570]	NDP	GO:0001890; GO:0016055; GO:0035426; GO:0045893; GO:0051091; GO:0060070; GO:0061299	GO:0005109; GO:0005125; GO:0042803	GO:0005576; GO:0005615; GO:0009986; GO:0031012	0.4662	1939	TRUE	-1.721	5e-22	2.36e-20	331.2	337.5	418.6	185.4	169.6	180.8	143.1	159.3	194.4	106.5	119.9	97.71	415	407.2	356.2	611.3	712.8	729.4	8.829	8.76	11.04	5.658	5.186	5.668	3.852	4.56	5.32	3.366	3.774	3.109
ENSMUSG00000047907	ENSMUSG00000047907	Tshz2	protein_coding	+	2	169633013	170071816	protein_coding	teashirt zinc finger family member 2 [Source:MGI Symbol;Acc:MGI:2153084]	TSHZ2	GO:0006351; GO:0006355; GO:0007275; GO:0010468	GO:0003677; GO:0005515; GO:0046872	GO:0005634	0.5113	3373	TRUE	-1.159	5.91e-22	2.78e-20	824.5	954	921.2	553.9	632.3	513.5	1376	1323	1239	382.2	393.5	426.5	1090	916.9	1128	703.7	804	688.7	12.63	14.23	13.96	9.716	11.11	9.255	21.29	21.77	19.48	6.945	7.121	7.801
ENSMUSG00000019935	ENSMUSG00000019935	Slc17a8	protein_coding	-	10	89574020	89621253	protein_coding	solute carrier family 17 (sodium-dependent inorganic phosphate cotransporter), member 8 [Source:MGI Symbol;Acc:MGI:3039629]	SLC17A8	GO:0006810; GO:0006811; GO:0006814; GO:0006836; GO:0007605; GO:0015813; GO:0055085; GO:0089711	GO:0005313; GO:0015293	GO:0005737; GO:0005771; GO:0016020; GO:0016021; GO:0016023; GO:0030054; GO:0030425; GO:0030672; GO:0031410; GO:0043005; GO:0043025; GO:0043204; GO:0043679; GO:0045202; GO:0060076; GO:0097440; GO:0097441; GO:0097451; GO:1990030	0.4639	3159	TRUE	2.145	6.08e-22	2.85e-20	77.86	98.15	123.6	1539	1850	1072	25.79	25.41	27.37	465.4	330.4	492.8	10.26	8.222	23.35	55.26	49.85	86.02	1.274	1.564	2	28.83	34.71	20.62	0.426	0.4464	0.4595	9.029	6.382	9.625
ENSMUSG00000028838	ENSMUSG00000028838	Extl1	protein_coding	-	4	134356372	134372558	protein_coding	exostoses (multiple)-like 1 [Source:MGI Symbol;Acc:MGI:1888742]	EXTL1	GO:0006024; GO:0006486; GO:0015012	GO:0016740; GO:0016757; GO:0050508	GO:0005783; GO:0016020; GO:0016021	0.5734	4126	TRUE	-2.432	1.07e-21	4.97e-20	329.5	326.7	185.4	14.08	9.555	28.85	44.36	142.2	205.2	41.55	66.78	49.37	500.6	716.4	612.8	352.6	353.9	326.2	4.127	3.986	2.298	0.202	0.1373	0.4251	0.5611	1.914	2.638	0.6173	0.9879	0.7383
ENSMUSG00000023224	ENSMUSG00000023224	Serping1	protein_coding	-	2	84765387	84775444	protein_coding	serine (or cysteine) peptidase inhibitor, clade G, member 1 [Source:MGI Symbol;Acc:MGI:894696]	SERPING1	GO:0001869; GO:0002376; GO:0006958; GO:0007596; GO:0007599; GO:0010466; GO:0010951; GO:0030193; GO:0042730; GO:0045087; GO:0045916	GO:0001848; GO:0004867; GO:0030414	GO:0005576; GO:0005615; GO:0070062; GO:0072562	0.5258	1716	TRUE	-1.06	1.08e-21	5.01e-20	1417	1289	1304	961.1	961.3	1324	1876	1652	1500	567.8	683.3	666	4535	4709	3450	2920	3572	3557	42.66	37.81	38.83	33.13	33.2	46.89	57.03	53.42	46.35	20.28	24.3	23.94
ENSMUSG00000031438	ENSMUSG00000031438	Rnf128	protein_coding	+	X	139563316	139673145	protein_coding	ring finger protein 128 [Source:MGI Symbol;Acc:MGI:1914139]	RNF128	GO:0016567; GO:0031647; GO:0042036	GO:0008270; GO:0008766; GO:0016874; GO:0018169; GO:0043773; GO:0043774; GO:0046872; GO:0061630; GO:0070735; GO:0070736; GO:0070737; GO:0070738; GO:0070739; GO:0070740	GO:0005737; GO:0005770; GO:0005783; GO:0005794; GO:0005856; GO:0016020; GO:0016021	0.4122	2695	TRUE	-1.036	1.13e-21	5.23e-20	1600	1760	1748	663.1	569.1	546.3	1373	1360	1458	803.1	883.8	794.1	532.5	647.5	529.6	980.5	951.1	845.1	30.68	32.86	33.16	14.56	12.52	12.32	26.58	28	28.69	18.26	20.01	18.18
ENSMUSG00000055003	ENSMUSG00000055003	Lrtm2	protein_coding	-	6	119315133	119330766	protein_coding	leucine-rich repeats and transmembrane domains 2 [Source:MGI Symbol;Acc:MGI:2141485]	LRTM2	GO:0051965	GO:0003674	GO:0005575; GO:0016020; GO:0016021	0.5614	2853	TRUE	-2.005	1.23e-21	5.66e-20	513	502.9	329.6	16.43	9.139	37.86	107.3	183.9	273.6	113.4	131.2	93.49	255.4	406.2	325.1	213.9	162.2	197.8	9.291	8.869	5.906	0.3407	0.1898	0.8066	1.962	3.577	5.086	2.436	2.806	2.021
ENSMUSG00000057522	ENSMUSG00000057522	Spop	protein_coding	+	11	95414080	95493406	protein_coding	speckle-type POZ protein [Source:MGI Symbol;Acc:MGI:1343085]	SPOP	GO:0000122; GO:0042593; GO:0042787; GO:0043161; GO:0043433; GO:1902237; GO:2000676	GO:0001085; GO:0005515; GO:0031625	GO:0005634; GO:0016607; GO:0031463	0.489	1718	TRUE	-0.9002	1.26e-21	5.81e-20	5497	5764	6681	4316	3577	3276	5384	5009	5434	3293	3188	3093	6093	6932	6530	5540	5028	4365	165.4	168.9	198.8	148.6	123.4	115.9	163.6	161.8	167.8	117.5	113.3	111.1
ENSMUSG00000057897	ENSMUSG00000057897	Camk2b	protein_coding	-	11	5969644	6065748	protein_coding	calcium/calmodulin-dependent protein kinase II, beta [Source:MGI Symbol;Acc:MGI:88257]	CAMK2B	GO:0000082; GO:0002030; GO:0006468; GO:0006816; GO:0007399; GO:0010976; GO:0016310; GO:0018105; GO:0030154; GO:0032222; GO:0032430; GO:0046686; GO:0046777; GO:0048169; GO:0048858; GO:0050885; GO:0060291; GO:0060466; GO:0061003; GO:0090129; GO:2001235	GO:0000166; GO:0004672; GO:0004674; GO:0004683; GO:0005515; GO:0005516; GO:0005524; GO:0016301; GO:0016740; GO:0042803; GO:0043274	GO:0005737; GO:0005829; GO:0005856; GO:0014069; GO:0016020; GO:0016529; GO:0030425; GO:0043204; GO:0051233; GO:0097481	0.5679	2459	TRUE	-1.128	1.38e-21	6.34e-20	1087	1002	1171	340.3	273.4	261.9	1319	1088	1191	495.6	521.1	465.3	1263	1426	1223	949.8	801	674.3	22.85	20.5	24.34	8.189	6.588	6.474	27.98	24.55	25.7	12.35	12.93	11.68
ENSMUSG00000028121	ENSMUSG00000028121	Bcar3	protein_coding	+	3	122294136	122530191	protein_coding	breast cancer anti-estrogen resistance 3 [Source:MGI Symbol;Acc:MGI:1352501]	BCAR3	GO:0002089; GO:0007165; GO:0007264; GO:0033138	GO:0005085		0.5597	1141	TRUE	-1.385	1.45e-21	6.62e-20	1100	1572	1148	366.1	364	384.9	1063	662.5	762.1	447.5	531.6	481.6	1514	1693	1477	1580	1348	1417	49.78	69.32	51.41	18.98	18.9	20.5	48.61	32.22	35.42	24.03	28.43	26.03
ENSMUSG00000036634	ENSMUSG00000036634	Mag	protein_coding	-	7	30899176	30914873	protein_coding	myelin-associated glycoprotein [Source:MGI Symbol;Acc:MGI:96912]	MAG	GO:0007155; GO:0010977; GO:0045665; GO:0048711	GO:0005102; GO:0005515; GO:0019901; GO:0030246	GO:0005737; GO:0005886; GO:0016020; GO:0016021; GO:0033270; GO:0035749; GO:0043209; GO:0043220; GO:0097453	0.5656	1724	TRUE	-1.145	1.65e-21	7.5e-20	16150	13390	12400	3819	3628	3812	14120	13360	13390	6227	6821	5876	5077	6265	4949	3738	2886	3190	484.2	391	367.9	131.1	124.7	134.4	427.4	430.1	412.2	221.4	241.5	210.3
ENSMUSG00000037656	ENSMUSG00000037656	Slc20a2	protein_coding	+	8	22476700	22569607	protein_coding	solute carrier family 20, member 2 [Source:MGI Symbol;Acc:MGI:97851]	SLC20A2	GO:0006810; GO:0006811; GO:0006814; GO:0006817; GO:0016032; GO:0035435; GO:0035725	GO:0005315; GO:0015293; GO:0015319	GO:0005886; GO:0005887; GO:0016020; GO:0016021; GO:0070062	0.541	3649	TRUE	-1.305	1.89e-21	8.59e-20	2390	3598	2504	2666	2297	2412	1540	1701	1937	1142	1176	1112	3119	4086	3073	5086	4533	4332	33.85	49.63	35.09	43.24	37.32	40.19	22.02	25.87	28.17	19.18	19.67	18.81
ENSMUSG00000022203	ENSMUSG00000022203	Efs	protein_coding	-	14	54916543	54926788	protein_coding	embryonal Fyn-associated substrate [Source:MGI Symbol;Acc:MGI:105311]	EFS	GO:0007155	GO:0017124; GO:0019904		0.6158	3571	TRUE	1.135	2.42e-21	1.1e-19	540.8	527.1	503.3	367.3	363.5	559.8	427.1	410	384	1276	1113	1064	403.6	303.2	283.1	224	168.3	182.4	7.827	7.429	7.206	6.087	6.034	9.531	6.242	6.373	5.704	21.91	19.02	18.39
ENSMUSG00000013698	ENSMUSG00000013698	Pea15a	protein_coding	-	1	172196728	172206804	protein_coding	phosphoprotein enriched in astrocytes 15A [Source:MGI Symbol;Acc:MGI:104799]	PEA15	GO:0000077; GO:0006810; GO:0006915; GO:0008643; GO:0035556; GO:0042981; GO:0046325; GO:1902042; GO:1902043	GO:0005080	GO:0005622; GO:0005737; GO:0005875	0.5355	1637	TRUE	-1.214	2.61e-21	1.18e-19	33300	34900	35850	9589	8418	10280	21330	19140	23300	14720	15940	14060	52060	60840	55660	44220	37020	40180	1051	1073	1119	346.5	304.7	381.7	679.7	648.7	754.9	551.1	594.1	529.6
ENSMUSG00000015647	ENSMUSG00000015647	Lama5	protein_coding	-	2	180176373	180225859	protein_coding	laminin, alpha 5 [Source:MGI Symbol;Acc:MGI:105382]	LAMA5	GO:0001658; GO:0001738; GO:0001755; GO:0001942; GO:0007155; GO:0007229; GO:0007517; GO:0009887; GO:0016331; GO:0016477; GO:0030155; GO:0030324; GO:0030334; GO:0034446; GO:0042127; GO:0042384; GO:0042475; GO:0045995; GO:0048754; GO:0060445; GO:0090002	GO:0005102; GO:0005178; GO:0005515	GO:0005576; GO:0005578; GO:0005604; GO:0005605; GO:0005610; GO:0005615; GO:0005634; GO:0031012; GO:0043259; GO:0070062	0.5988	11388	TRUE	1.398	3e-21	1.35e-19	351.8	442.4	388.5	443.6	553.3	703.1	547.3	510	438.7	1226	969.5	917	2117	2598	1888	2983	2645	3314	1.596	1.955	1.744	2.305	2.88	3.754	2.508	2.486	2.044	6.601	5.197	4.969
ENSMUSG00000035093	ENSMUSG00000035093	Secisbp2l	protein_coding	-	2	125736986	125782870	protein_coding	SECIS binding protein 2-like [Source:MGI Symbol;Acc:MGI:1917604]	SECISBP2L	GO:0008150	GO:0044822	GO:0005575	0.4456	3230	TRUE	-1.526	3.17e-21	1.42e-19	70490	84110	81810	18840	16320	16950	61610	59310	69190	25920	30150	25770	70760	67470	66710	61590	45390	45800	1128	1310	1295	345.1	299.4	318.9	995.2	1019	1136	491.8	569.6	492.2
ENSMUSG00000071984	ENSMUSG00000071984	Fndc1	protein_coding	-	17	7738569	7827302	protein_coding	fibronectin type III domain containing 1 [Source:MGI Symbol;Acc:MGI:1915905]		GO:0001934; GO:0010666; GO:0051223; GO:0071456	GO:0003674	GO:0005737; GO:0005886; GO:0005911; GO:0031966	0.5661	2801	TRUE	-2.092	4.27e-21	1.9e-19	1344	1726	1042	485.9	478.6	746.1	797.9	1182	1167	241.6	449.7	272.5	1214	1276	1140	688.7	489.1	560.1	24.81	31.02	19.02	10.27	10.13	16.2	14.87	23.43	22.1	5.287	9.799	6.004
ENSMUSG00000008035	ENSMUSG00000008035	Mid1ip1	protein_coding	+	X	10715019	10719690	protein_coding	Mid1 interacting protein 1 (gastrulation specific G12-like (zebrafish)) [Source:MGI Symbol;Acc:MGI:1915291]	MID1IP1	GO:0006629; GO:0007026; GO:0045723; GO:0046890; GO:0051258; GO:0051351	GO:0005515; GO:0008022	GO:0005634; GO:0005737; GO:0005829; GO:0005856; GO:0005874; GO:0015630	0.5743	1229	TRUE	-0.8398	4.45e-21	1.98e-19	3018	2806	2758	1717	1661	1427	1812	1552	1796	1591	1635	1560	2672	2316	2224	2834	2255	2574	126.9	114.8	114.7	82.61	80.05	70.57	76.88	70.07	77.47	79.32	81.15	78.27
ENSMUSG00000034312	ENSMUSG00000034312	Iqsec1	protein_coding	-	6	90659598	90810123	protein_coding	IQ motif and Sec7 domain 1 [Source:MGI Symbol;Acc:MGI:1196356]	IQSEC1	GO:0030036; GO:0032012; GO:0043547	GO:0005085; GO:0005086; GO:0008289	GO:0005634; GO:0005737; GO:0016020	0.5779	3924	TRUE	-0.9966	4.75e-21	2.11e-19	2158	2388	2122	918.6	826.8	1037	1729	1703	2009	1117	1223	996.9	7312	7707	6835	7679	6499	7686	28.41	30.63	27.65	13.85	12.49	16.07	22.99	24.09	27.16	17.45	19.03	15.67
ENSMUSG00000001517	ENSMUSG00000001517	Foxm1	protein_coding	+	6	128362967	128375893	protein_coding	forkhead box M1 [Source:MGI Symbol;Acc:MGI:1347487]	FOXM1	GO:0000086; GO:0000122; GO:0001570; GO:0001889; GO:0006281; GO:0006351; GO:0006355; GO:0006357; GO:0006366; GO:0006974; GO:0006978; GO:0007049; GO:0008284; GO:0009653; GO:0032873; GO:0042127; GO:0045892; GO:0045893; GO:0045944; GO:0046578; GO:0071156; GO:0090344; GO:2000377; GO:2000781	GO:0000981; GO:0003677; GO:0003700; GO:0005515; GO:0019901; GO:0043565; GO:0044212	GO:0005622; GO:0005634; GO:0005654; GO:0005737	0.5305	1977	TRUE	1.021	5.29e-21	2.34e-19	667.2	822.7	700.4	924.7	867	1386	1082	943.5	913.4	1548	1432	1465	65.01	74	67.99	81.22	65.83	62.82	17.44	20.94	18.11	27.67	25.99	42.63	28.55	26.49	24.51	47.98	44.21	45.73
ENSMUSG00000028822	ENSMUSG00000028822	Tmem50a	protein_coding	-	4	134897849	134915024	protein_coding	transmembrane protein 50A [Source:MGI Symbol;Acc:MGI:1919067]	TMEM50A			GO:0005737; GO:0005783; GO:0016020; GO:0016021	0.5104	961	TRUE	-0.7934	5.32e-21	2.34e-19	3519	3684	3593	3518	3447	2732	2930	2499	2855	2001	2135	2075	4941	5173	4765	5898	5298	5024	189.1	192.9	191.1	216.5	212.5	172.7	159.1	144.3	157.5	127.6	135.5	133.1
ENSMUSG00000034471	ENSMUSG00000034471	Caskin2	protein_coding	-	11	115799183	115813639	protein_coding	CASK-interacting protein 2 [Source:MGI Symbol;Acc:MGI:2157062]	CASKIN2	GO:0008150	GO:0003674	GO:0005575; GO:0005737	0.5971	2216	TRUE	-1.119	5.38e-21	2.36e-19	5446	5708	4214	948.2	1014	1266	2837	5632	5265	2470	2516	2079	5117	7126	5081	3729	3361	3929	127	129.6	97.22	25.32	27.13	34.72	66.8	141.1	126	68.32	69.3	57.87
ENSMUSG00000040037	ENSMUSG00000040037	Negr1	protein_coding	+	3	156561794	157316445	protein_coding	neuronal growth regulator 1 [Source:MGI Symbol;Acc:MGI:2444846]	NEGR1	GO:0007155; GO:0007626; GO:0007631; GO:0010976; GO:0016337	GO:0003674	GO:0005886; GO:0005911; GO:0009986; GO:0016020; GO:0030425; GO:0031225; GO:0043005; GO:0043025; GO:0070062	0.4792	2686	TRUE	1.023	5.79e-21	2.53e-19	709.1	625.2	724	613.8	726.6	601.8	552.3	477.7	622.3	1324	1368	1459	218.9	188.1	279	169.6	118.6	128.4	13.64	11.71	13.78	13.52	16.03	13.62	10.73	9.871	12.29	30.2	31.08	33.52
ENSMUSG00000045312	ENSMUSG00000045312	Lhfpl2	protein_coding	+	13	94057796	94195409	protein_coding	lipoma HMGIC fusion partner-like 2 [Source:MGI Symbol;Acc:MGI:2145236]	LHFPL2	GO:0008150	GO:0003674	GO:0005575; GO:0016020; GO:0016021	0.5162	2782	TRUE	0.8894	5.95e-21	2.59e-19	3536	3187	2811	9225	9448	7042	1493	1774	1647	6102	5878	5673	2368	1631	2087	2370	1759	2207	65.66	57.63	51.64	196.2	201.3	153.8	28	35.39	31.4	134.4	128.9	125.8
ENSMUSG00000074794	ENSMUSG00000074794	Arrdc3	protein_coding	+	13	80883384	80896035	protein_coding	arrestin domain containing 3 [Source:MGI Symbol;Acc:MGI:2145242]	ARRDC3	GO:0001659; GO:0031651; GO:0043588; GO:0044252; GO:0051443; GO:0060613; GO:0071879; GO:0090327	GO:0031699	GO:0005737; GO:0005768; GO:0005886	0.4368	2341	TRUE	0.8168	6.48e-21	2.82e-19	3134	3458	3043	5161	5573	5279	3265	2928	2681	5647	5362	5935	1641	1796	1660	1639	1454	1585	69.18	74.35	66.46	130.5	141.1	137.1	72.79	69.42	60.76	147.9	139.8	156.4
ENSMUSG00000000149	ENSMUSG00000000149	Gna12	protein_coding	-	5	140758408	140830431	protein_coding	guanine nucleotide binding protein, alpha 12 [Source:MGI Symbol;Acc:MGI:95767]	GNA12	GO:0001701; GO:0007165; GO:0007186; GO:0007188; GO:0007264; GO:0007266; GO:0008360; GO:0010762; GO:0030154; GO:0032006; GO:0032434; GO:0035556; GO:0042733	GO:0000166; GO:0001664; GO:0003924; GO:0004871; GO:0005525; GO:0019001; GO:0031683; GO:0031752; GO:0046872	GO:0005622; GO:0005834; GO:0005925; GO:0016020; GO:0031526	0.5764	2361	TRUE	-0.7448	7.38e-21	3.2e-19	4920	5252	4869	2973	2928	2861	4188	3461	3911	2973	2941	3039	5816	6206	5479	5740	5064	5330	107.7	112	105.4	74.5	73.5	73.68	92.56	81.38	87.89	77.19	76.03	79.41
ENSMUSG00000034881	ENSMUSG00000034881	Tbxa2r	protein_coding	+	10	81328732	81335171	protein_coding	thromboxane A2 receptor [Source:MGI Symbol;Acc:MGI:98496]	TBXA2R	GO:0006954; GO:0007165; GO:0007186; GO:0007204; GO:0019229; GO:0019932; GO:0032496; GO:0045766; GO:0045777; GO:0045907; GO:0045987	GO:0004871; GO:0004930; GO:0004960	GO:0001669; GO:0005622; GO:0005829; GO:0005886; GO:0016020; GO:0016021	0.6313	1763	TRUE	-1.665	7.81e-21	3.37e-19	689.6	493.4	550.3	73.93	54.84	93.3	256.9	444.8	452.3	186.8	198	161.8	647.7	923	609.8	800.7	769.6	827.1	20.22	14.09	15.96	2.481	1.844	3.218	7.603	14	13.61	6.494	6.854	5.662
ENSMUSG00000038855	ENSMUSG00000038855	Itpkb	protein_coding	+	1	180330485	180424802	protein_coding	inositol 1,4,5-trisphosphate 3-kinase B [Source:MGI Symbol;Acc:MGI:109235]	ITPKB	GO:0000165; GO:0007166; GO:0016310; GO:0030217; GO:0045059; GO:0045061; GO:0046579; GO:0046638	GO:0008440	GO:0005622	0.5138	5414	TRUE	-0.8596	8.6e-21	3.7e-19	6012	5039	5403	2348	2123	2032	3917	3715	3972	2922	3186	2936	8664	9494	8372	10160	9846	9195	57.39	46.85	51.03	25.67	23.24	22.82	37.75	38.09	38.92	33.09	35.93	33.46
ENSMUSG00000026547	ENSMUSG00000026547	Tagln2	protein_coding	+	1	172500047	172507380	protein_coding	transgelin 2 [Source:MGI Symbol;Acc:MGI:1312985]	TAGLN2	GO:0030855	GO:0051015	GO:0031982; GO:0070062	0.5765	943	TRUE	1.045	9.24e-21	3.96e-19	1300	1072	1132	1912	1848	2028	2729	2379	2412	2586	2149	2486	900.4	793.4	1173	740.5	858.8	688.5	71.24	57.2	61.36	120	116.2	130.8	151	140	135.7	168.1	139.1	162.7
ENSMUSG00000004267	ENSMUSG00000004267	Eno2	protein_coding	-	6	124760053	124769673	protein_coding	enolase 2, gamma neuronal [Source:MGI Symbol;Acc:MGI:95394]	ENO2	GO:0006096	GO:0000287; GO:0004634; GO:0016829; GO:0042803; GO:0046872; GO:0046982	GO:0000015; GO:0001917; GO:0005615; GO:0005622; GO:0005737; GO:0005886; GO:0016020; GO:0043005; GO:0043025; GO:0043204; GO:0043209; GO:0070062; GO:0097060	0.5567	1539	TRUE	1.256	1.05e-20	4.49e-19	485.2	404.7	494.4	1919	2147	1878	149.5	236.7	183.7	1145	1181	953.8	1077	822.2	1529	2072	1627	2719	16.29	13.24	16.43	73.77	82.7	74.18	5.071	8.536	6.332	45.62	46.82	38.24
ENSMUSG00000040451	ENSMUSG00000040451	Sgms1	protein_coding	-	19	32122727	32389714	protein_coding	sphingomyelin synthase 1 [Source:MGI Symbol;Acc:MGI:2444110]	SGMS1	GO:0006629; GO:0006665; GO:0006686; GO:0006915; GO:0006954; GO:0010628; GO:0016049; GO:0016310; GO:2001237	GO:0016301; GO:0016740; GO:0033188; GO:0047493	GO:0000138; GO:0005634; GO:0005783; GO:0005794; GO:0005886; GO:0016020; GO:0016021; GO:0030173	0.4788	2088	TRUE	-1.035	1.09e-20	4.66e-19	1154	1391	1265	588	586.5	599.9	1814	1456	1721	593.1	621.3	638.7	2574	2679	1991	2661	2262	2385	28.56	33.52	30.98	16.66	16.65	17.47	45.35	38.7	43.74	17.41	18.16	18.87
ENSMUSG00000000058	ENSMUSG00000000058	Cav2	protein_coding	+	6	17281185	17289115	protein_coding	caveolin 2 [Source:MGI Symbol;Acc:MGI:107571]	CAV2	GO:0001937; GO:0001938; GO:0006897; GO:0006906; GO:0007005; GO:0007029; GO:0007268; GO:0008285; GO:0008286; GO:0016050; GO:0019065; GO:0030512; GO:0043410; GO:0043547; GO:0048278; GO:0048741; GO:0050731; GO:0051259; GO:0060161; GO:0070836; GO:1900182	GO:0000149; GO:0019901; GO:0019905; GO:0030674; GO:0031435; GO:0031748; GO:0032947; GO:0042803; GO:0046982; GO:0051219; GO:0097110	GO:0002080; GO:0005622; GO:0005634; GO:0005635; GO:0005637; GO:0005737; GO:0005783; GO:0005794; GO:0005811; GO:0005829; GO:0005886; GO:0005887; GO:0005901; GO:0005925; GO:0009986; GO:0016020; GO:0030133; GO:0031234; GO:0031410; GO:0043234; GO:0045121; GO:0048471	0.4341	1467	TRUE	-1.352	1.14e-20	4.85e-19	723	650.8	838.8	427.2	442.4	434	834.9	841.1	848	291.3	292.2	275.2	8594	8671	8522	6638	5799	4900	25.47	22.33	29.23	17.23	17.88	17.99	29.7	31.83	30.67	12.17	12.16	11.58
ENSMUSG00000027004	ENSMUSG00000027004	Frzb	protein_coding	-	2	80411970	80447625	protein_coding	frizzled-related protein [Source:MGI Symbol;Acc:MGI:892032]	FRZB	GO:0007275; GO:0008285; GO:0010721; GO:0016055; GO:0030154; GO:0030178; GO:0030308; GO:0035567; GO:0042472; GO:0043065; GO:0045600; GO:0060029; GO:0060070; GO:0061037; GO:0070367; GO:0090090; GO:0090103	GO:0005515; GO:0017147	GO:0005576; GO:0005615	0.5027	3149	TRUE	-2.572	1.15e-20	4.88e-19	337.8	754.3	553.3	306.3	253	271.3	158.8	122.4	210.1	77.2	87.05	110.3	4368	4224	3740	11600	10820	11480	5.545	12.06	8.983	5.756	4.762	5.239	2.632	2.157	3.539	1.503	1.687	2.161
ENSMUSG00000023915	ENSMUSG00000023915	Tnfrsf21	protein_coding	+	17	43016555	43089188	protein_coding	tumor necrosis factor receptor superfamily, member 21 [Source:MGI Symbol;Acc:MGI:2151075]	TNFRSF21	GO:0001783; GO:0002250; GO:0002376; GO:0006915; GO:0006959; GO:0007165; GO:0030889; GO:0031642; GO:0042130; GO:0042552; GO:0048713; GO:0050852; GO:0051402; GO:0071356; GO:0097252; GO:2000663; GO:2000666; GO:2001180		GO:0005886; GO:0005887; GO:0016020; GO:0016021; GO:0030424; GO:0031226	0.5245	3626	TRUE	0.9786	1.17e-20	4.95e-19	1508	1397	1215	7344	8354	6217	2188	1900	1843	2860	2473	2801	253.1	211.7	392.9	309.2	305.2	344.4	21.5	19.39	17.14	119.8	136.6	104.2	31.49	29.09	26.96	48.35	41.63	47.66
ENSMUSG00000019189	ENSMUSG00000019189	Rnf145	protein_coding	+	11	44518964	44565520	protein_coding	ring finger protein 145 [Source:MGI Symbol;Acc:MGI:1921565]	RNF145	GO:0008150	GO:0003674; GO:0008270; GO:0046872	GO:0005575; GO:0016020; GO:0016021	0.4798	3892	TRUE	-0.7954	1.25e-20	5.27e-19	3591	3856	3599	2320	2338	2128	2486	2333	2694	2023	2180	2145	1364	1296	1252	1251	1165	1251	47.69	49.87	47.28	35.27	35.61	33.25	33.33	33.27	36.72	31.87	34.19	34.01
ENSMUSG00000000579	ENSMUSG00000000579	Dynlt1c	protein_coding	+	17	6601671	6609774	protein_coding	dynein light chain Tctex-type 1C [Source:MGI Symbol;Acc:MGI:3807476]	DYNLT1	GO:0008150	GO:0042802	GO:0043657	0.4832	1751	TRUE	1.407	1.39e-20	5.82e-19	413.7	398.3	360.8	498.1	686.7	758.3	394.3	428.8	357.9	1188	1108	827.8	278.1	251.4	247.8	317.2	262.3	302.1	12.2	11.44	10.53	16.82	23.24	26.32	11.75	13.59	10.84	41.58	38.62	29.16
ENSMUSG00000021702	ENSMUSG00000021702	Thbs4	protein_coding	-	13	92751590	92794818	protein_coding	thrombospondin 4 [Source:MGI Symbol;Acc:MGI:1101779]	THBS4	GO:0001938; GO:0006986; GO:0007155; GO:0007399; GO:0034103; GO:0034976; GO:0048266; GO:0048771; GO:0048812; GO:0050731; GO:0051260; GO:0051451; GO:0051781; GO:0071603; GO:0090023	GO:0001968; GO:0005178; GO:0005509; GO:0005515; GO:0005518; GO:0008083; GO:0008201; GO:0043237	GO:0005576; GO:0005578; GO:0005604; GO:0005615; GO:0005783; GO:0016529; GO:0031012; GO:0031594; GO:0070062	0.5279	1813	TRUE	-0.8829	1.75e-20	7.3e-19	7396	6993	7043	3416	3267	3634	11540	9123	10390	4292	3485	3816	3716	4967	2778	2016	2705	3826	210.8	194.1	198.6	111.5	106.8	121.9	332.3	279.3	304	145.1	117.3	129.9
ENSMUSG00000029063	ENSMUSG00000029063	Nadk	protein_coding	+	4	155562378	155591001	protein_coding	NAD kinase [Source:MGI Symbol;Acc:MGI:2183149]	NADK	GO:0006741; GO:0008152; GO:0016310; GO:0019674	GO:0000166; GO:0003951; GO:0005524; GO:0016301; GO:0016740; GO:0046872	GO:0005829	0.5449	1671	TRUE	-0.7739	2e-20	8.35e-19	3869	3759	3944	1932	1958	1836	3248	3066	3489	2213	2310	2222	2555	2598	2412	2525	2448	2393	119.6	113.2	120.6	68.38	69.44	66.77	101.4	101.8	110.7	81.13	84.34	82
ENSMUSG00000048022	ENSMUSG00000048022	Tmem229a	protein_coding	-	6	24951141	24956297	protein_coding	transmembrane protein 229A [Source:MGI Symbol;Acc:MGI:2442812]	TMEM229A	GO:0008150	GO:0003674	GO:0005575; GO:0016020; GO:0016021	0.4605	5157	TRUE	-1.171	2.06e-20	8.54e-19	1104	1226	1286	944.9	820.1	893.7	453.6	431.1	440.6	513	614.1	470.6	3446	3582	3293	5062	5407	4522	11.06	11.97	12.75	10.84	9.426	10.54	4.59	4.64	4.533	6.097	7.269	5.631
ENSMUSG00000017286	ENSMUSG00000017286	Glod4	protein_coding	-	11	76120987	76243725	protein_coding	glyoxalase domain containing 4 [Source:MGI Symbol;Acc:MGI:1914451]	GLOD4	GO:0008150	GO:0003674	GO:0005739; GO:0070062	0.4724	1282	TRUE	-0.9471	2.13e-20	8.81e-19	2475	2167	2590	1008	775.9	778	1191	1313	1708	1275	1276	1183	4391	3027	3780	3579	4137	3646	99.75	85.07	103.3	46.51	35.87	36.9	48.48	56.85	70.66	60.95	60.76	56.94
ENSMUSG00000022790	ENSMUSG00000022790	Igsf11	protein_coding	+	16	38901471	39027159	protein_coding	immunoglobulin superfamily, member 11 [Source:MGI Symbol;Acc:MGI:2388477]	IGSF11	GO:0007155; GO:0040008		GO:0005886; GO:0016020; GO:0016021; GO:0070062	0.5056	2510	TRUE	0.8626	2.38e-20	9.84e-19	2280	2412	2670	6707	6460	5607	2200	1794	1686	4286	4332	4691	1826	2073	1597	5052	4837	5136	46.93	48.35	54.38	158.1	152.5	135.8	45.74	39.67	35.62	104.6	105.3	115.3
ENSMUSG00000027306	ENSMUSG00000027306	Nusap1	protein_coding	+	2	119618298	119651244	protein_coding	nucleolar and spindle associated protein 1 [Source:MGI Symbol;Acc:MGI:2675669]	NUSAP1	GO:0000070; GO:0000226; GO:0000281; GO:0007049; GO:0007067; GO:0007076; GO:0040001; GO:0045840; GO:0051301	GO:0003677; GO:0008017; GO:0044822	GO:0005623; GO:0005634; GO:0005694; GO:0005730; GO:0005737; GO:0005819; GO:0005856; GO:0005874; GO:0005876	0.426	3243	TRUE	1.062	2.5e-20	1.03e-18	468.5	459.9	465	666.6	640.7	770.5	482.9	560.3	556.9	945.1	938.5	1016	18.24	10.29	16.23	20.51	19.26	24.4	7.467	7.138	7.331	12.16	11.71	14.45	7.772	9.591	9.111	17.86	17.66	19.33
ENSMUSG00000030865	ENSMUSG00000030865	Chp2	protein_coding	+	7	122219496	122222824	protein_coding	calcineurin-like EF hand protein 2 [Source:MGI Symbol;Acc:MGI:1917511]	CHP2	GO:0006810; GO:0006814; GO:0006885; GO:0008284; GO:0010922; GO:0015031; GO:0042307; GO:0045944; GO:0070886; GO:0071277	GO:0005509; GO:0046872	GO:0005634; GO:0005737; GO:0005886; GO:0016020	0.5117	1456	TRUE	-1.035	3.13e-20	1.29e-18	1075	1043	1074	272.3	209.8	238.4	787.7	911.3	928.1	520.5	549.8	483.2	875.7	970.2	1041	497	449.2	449.5	38.15	36.07	37.72	11.07	8.541	9.956	28.23	34.74	33.82	21.91	23.05	20.48
ENSMUSG00000047216	ENSMUSG00000047216	Cdh19	protein_coding	-	1	110888326	110977363	protein_coding	cadherin 19, type 2 [Source:MGI Symbol;Acc:MGI:3588198]	CDH19	GO:0008150	GO:0003674	GO:0005575	0.3735	3914	TRUE	0.8456	3.36e-20	1.37e-18	2462	2729	2905	4942	4342	3421	1110	1264	1355	4845	4719	4911	10770	9232	9839	13980	12730	12510	32.51	35.1	37.95	74.71	65.76	53.13	14.81	17.93	18.37	75.87	73.59	77.42
ENSMUSG00000055022	ENSMUSG00000055022	Cntn1	protein_coding	+	15	92051165	92341967	protein_coding	contactin 1 [Source:MGI Symbol;Acc:MGI:105980]	CNTN1	GO:0007155; GO:0007219; GO:0010628; GO:0010765; GO:0010976; GO:0021549; GO:0031175; GO:0050731	GO:0001948; GO:0005515; GO:0030246	GO:0005886; GO:0016020; GO:0031225; GO:0043209; GO:0045121; GO:0070062	0.4446	4951	TRUE	-1.551	3.37e-20	1.37e-18	732.8	984.3	650.4	257.3	385.4	184.3	582.6	608.4	638.4	239.2	283.3	285.9	291.5	205.5	597.3	95.55	53.89	37.95	7.649	10.01	6.716	3.075	4.613	2.263	6.141	6.821	6.841	2.962	3.492	3.562
ENSMUSG00000062382	ENSMUSG00000062382	Gm10116	protein_coding	+	13	74406396	74407317	protein_coding	predicted pseudogene 10116 [Source:MGI Symbol;Acc:MGI:3779109]					0.5835	922	TRUE	-10.45	3.51e-20	1.42e-18	4.63	10400	101.4	130.3	2.542	173.8	3.706	1.565	9912	2.353	1.968	2.405	3.079	3.32	7.985	2.698	2.2	55.08	0.2595	568	5.624	8.362	0.1634	11.46	0.2098	0.09425	570.3	0.1564	0.1303	0.161
ENSMUSG00000031563	ENSMUSG00000031563	Wwc2	protein_coding	-	8	47826083	47990543	protein_coding	WW, C2 and coiled-coil domain containing 2 [Source:MGI Symbol;Acc:MGI:1261872]	WWC2	GO:0000122; GO:0035331; GO:0046621	GO:0019900; GO:0032947	GO:0005829	0.4994	6546	TRUE	-0.8418	3.86e-20	1.57e-18	2718	3135	2914	3558	3273	2650	2543	2845	2895	1602	1648	1626	2151	2314	2134	2093	1916	1906	21.46	24.11	22.76	32.16	29.64	24.62	20.27	24.13	23.46	15.01	15.37	15.33
ENSMUSG00000018411	ENSMUSG00000018411	Mapt	protein_coding	+	11	104231390	104332090	protein_coding	microtubule-associated protein tau [Source:MGI Symbol;Acc:MGI:97180]	MAPT	GO:0000226; GO:0001764; GO:0006915; GO:0007409; GO:0007584; GO:0007628; GO:0008088; GO:0008631; GO:0010033; GO:0010506; GO:0031116; GO:0032387; GO:0045773; GO:0047497; GO:0048675; GO:0060632	GO:0005515; GO:0008017; GO:0015631; GO:0017124; GO:0019899; GO:0019901; GO:0019904; GO:0032403; GO:0034185; GO:0051721; GO:0071813	GO:0005622; GO:0005623; GO:0005634; GO:0005737; GO:0005856; GO:0005874; GO:0005886; GO:0005930; GO:0014069; GO:0015630; GO:0016020; GO:0030424; GO:0030426; GO:0034399; GO:0036464; GO:0042995; GO:0043005; GO:0044295; GO:0045298	0.5675	1622	TRUE	2.644	3.99e-20	1.61e-18	498.3	153.8	422.1	2979	3003	3200	139.2	133.8	46	2336	2115	2207	597.2	564.2	965.9	889	910.4	1271	15.87	4.77	13.3	108.6	109.7	119.9	4.476	4.577	1.504	88.22	79.53	83.92
ENSMUSG00000061601	ENSMUSG00000061601	Pclo	protein_coding	+	5	14514918	14863459	protein_coding	piccolo (presynaptic cytomatrix protein) [Source:MGI Symbol;Acc:MGI:1349390]	PCLO	GO:0007010; GO:0007416; GO:0016080; GO:0017157; GO:0019933; GO:0030073	GO:0005509; GO:0005515; GO:0005522; GO:0005544; GO:0046872	GO:0005622; GO:0005802; GO:0014069; GO:0030054; GO:0030133; GO:0030424; GO:0030425; GO:0030426; GO:0031594; GO:0043005; GO:0043025; GO:0043195; GO:0044316; GO:0044317; GO:0045202; GO:0048471; GO:0048786; GO:0048788; GO:0060077; GO:0070062; GO:0097470	0.4642	15182	TRUE	-1.808	4.47e-20	1.8e-18	219.7	224.7	229.7	37.55	22.08	33.64	178.9	165.2	214	54.77	78.71	57.77	672.5	776.3	830.4	794.1	629	727	0.7478	0.745	0.7735	0.1464	0.0862	0.1347	0.6149	0.6042	0.7477	0.2211	0.3164	0.2348
ENSMUSG00000042428	ENSMUSG00000042428	Mgat3	protein_coding	+	15	80173721	80215519	protein_coding	mannoside acetylglucosaminyltransferase 3 [Source:MGI Symbol;Acc:MGI:104532]	MGAT3				0.5374	4665	TRUE	-0.8968	5.43e-20	2.18e-18	5952	6478	5200	2559	2177	2244	3119	5587	5582	3286	3275	2894	5442	5874	5322	5799	5474	6308	65.94	69.89	57	32.47	27.66	29.24	34.9	66.48	63.48	43.17	42.85	38.28
ENSMUSG00000027469	ENSMUSG00000027469	Tpx2	protein_coding	+	2	152847964	152895321	protein_coding	TPX2, microtubule-associated protein homolog (Xenopus laevis) [Source:MGI Symbol;Acc:MGI:1919369]	TPX2	GO:0006915; GO:0007049; GO:0007067; GO:0032147; GO:0051225; GO:0051301; GO:0060236	GO:0005515; GO:0019901	GO:0000922; GO:0005634; GO:0005654; GO:0005737; GO:0005818; GO:0005819; GO:0005856; GO:0005874; GO:0005876; GO:0015630; GO:0043203	0.4808	2792	TRUE	0.9812	5.51e-20	2.21e-18	647.1	664.2	671	937.6	857.1	1035	645.3	767.2	717.5	1250	1244	1399	32.99	25.68	36.43	47.3	46.64	60.35	11.98	11.97	12.29	19.87	18.19	22.54	12.06	15.25	13.63	27.43	27.19	30.92
ENSMUSG00000021730	ENSMUSG00000021730	Hcn1	protein_coding	+	13	117602480	117976802	protein_coding	hyperpolarization-activated, cyclic nucleotide-gated K+ 1 [Source:MGI Symbol;Acc:MGI:1096392]	HCN1	GO:0003254; GO:0006810; GO:0006811; GO:0006813; GO:0006814; GO:0034765; GO:0035725; GO:0042391; GO:0045176; GO:0045759; GO:0046549; GO:0051592; GO:0055085; GO:0071320; GO:0071805; GO:1902630; GO:2001259	GO:0000166; GO:0005216; GO:0005222; GO:0005244; GO:0005248; GO:0005249; GO:0005267; GO:0005272; GO:0005515; GO:0005546; GO:0005547; GO:0008022; GO:0030552; GO:0032403; GO:0042802	GO:0005737; GO:0005886; GO:0005887; GO:0009986; GO:0016020; GO:0016021; GO:0016323; GO:0030424; GO:0030425; GO:0032590; GO:0036477; GO:0043025; GO:0043198; GO:0043679; GO:0045202; GO:0097440	0.5081	3525	TRUE	-2.41	5.8e-20	2.31e-18	223.8	481.3	362	272.3	297.2	180.9	362	209.3	424	59.76	69.17	70.38	1128	1206	930.2	1546	1219	1331	3.282	6.873	5.251	4.571	4.997	3.119	5.36	3.297	6.382	1.039	1.198	1.232
ENSMUSG00000039058	ENSMUSG00000039058	Ak5	protein_coding	-	3	152462815	152668360	protein_coding	adenylate kinase 5 [Source:MGI Symbol;Acc:MGI:2677491]	AK5	GO:0006139; GO:0006165; GO:0009142; GO:0016310; GO:0046034	GO:0000166; GO:0004017; GO:0004550; GO:0005524; GO:0016301; GO:0016740; GO:0019205; GO:0019206	GO:0005737; GO:0005815	0.5489	1487	TRUE	-1.53	5.93e-20	2.36e-18	479.7	645.4	673.9	354.4	370.6	419.2	324.8	323.6	400.6	195.5	218.2	203.8	2937	2916	2806	4770	4619	5242	16.66	21.84	23.16	14.1	14.77	17.13	11.39	12.08	14.29	8.054	8.954	8.452
ENSMUSG00000030711	ENSMUSG00000030711	Sult1a1	protein_coding	-	7	126672865	126676432	protein_coding	sulfotransferase family 1A, phenol-preferring, member 1 [Source:MGI Symbol;Acc:MGI:102896]		GO:0006584; GO:0006629; GO:0006805; GO:0008202; GO:0008210; GO:0017144; GO:0018960; GO:0051384; GO:0051923	GO:0000166; GO:0001517; GO:0001537; GO:0004062; GO:0004394; GO:0008146; GO:0016232; GO:0016740; GO:0017067; GO:0017095; GO:0018721; GO:0018722; GO:0018723; GO:0018724; GO:0018725; GO:0018726; GO:0018727; GO:0019111; GO:0034930; GO:0042803; GO:0050656; GO:0050694; GO:0050698; GO:0051922; GO:0080131	GO:0005737; GO:0005829	0.4889	1162	TRUE	-2.073	6.28e-20	2.49e-18	305.9	266.2	462	122	75.19	66.26	188.2	259.6	265.8	72.33	81.09	87.19	5520	4787	5320	4541	4461	4147	13.6	11.53	20.32	6.212	3.834	3.465	8.45	12.4	12.13	3.814	4.258	4.628
ENSMUSG00000049872	ENSMUSG00000049872	Fam26e	protein_coding	-	10	34091352	34096519	protein_coding	family with sequence similarity 26, member E [Source:MGI Symbol;Acc:MGI:2143897]	FAM26E	GO:0006810; GO:0006811; GO:0034220; GO:0098655	GO:0003674; GO:0005261	GO:0005887; GO:0016020; GO:0016021; GO:0070062	0.4485	1786	TRUE	-1.871	6.3e-20	2.49e-18	407.4	580.8	541.5	75.11	105.9	108.2	228.2	292.6	361.5	118.2	169.3	128.1	1221	1163	1336	1068	993.6	911.9	11.79	16.37	15.5	2.488	3.516	3.682	6.669	9.094	10.74	4.057	5.787	4.427
ENSMUSG00000038252	ENSMUSG00000038252	Ncapd2	protein_coding	-	6	125168007	125191701	protein_coding	non-SMC condensin I complex, subunit D2 [Source:MGI Symbol;Acc:MGI:1915548]	NCAPD2	GO:0007049; GO:0007067; GO:0007076; GO:0030261; GO:0051301	GO:0042393	GO:0000228; GO:0000793; GO:0000796; GO:0005634; GO:0005654; GO:0005694; GO:0005737; GO:0016020; GO:0045120	0.5348	1026	TRUE	0.9398	6.61e-20	2.6e-18	1114	1232	1009	1439	1404	2020	1125	1392	1212	2282	2043	2124	404.8	410.1	327.7	844.9	842.6	920.9	56.07	60.39	50.28	82.94	81.09	119.7	57.18	75.28	62.67	136.3	121.5	127.7
ENSMUSG00000040649	ENSMUSG00000040649	Rimklb	protein_coding	-	6	122447296	122486313	protein_coding	ribosomal modification protein rimK-like family member B [Source:MGI Symbol;Acc:MGI:1918325]	RIMKLB	GO:0006464	GO:0000166; GO:0003824; GO:0005524; GO:0016874; GO:0046872; GO:0072590; GO:0072591	GO:0005737	0.4489	2123	TRUE	-1.148	6.7e-20	2.64e-18	1974	2311	2060	695.9	629.8	793.3	2247	2667	2270	952.5	1114	792	2802	2631	2710	2690	2123	1954	48.05	54.78	49.6	19.39	17.58	22.71	55.21	69.72	56.7	27.49	32.01	23.01
ENSMUSG00000053965	ENSMUSG00000053965	Pde5a	protein_coding	+	3	122728947	122859374	protein_coding	phosphodiesterase 5A, cGMP-specific [Source:MGI Symbol;Acc:MGI:2651499]	PDE5A	GO:0002026; GO:0002678; GO:0007165; GO:0007614; GO:0008152; GO:0010613; GO:0030823; GO:0042130; GO:0043065; GO:0043406; GO:0045745; GO:0045907; GO:0046068; GO:0046069; GO:0055118; GO:0055119; GO:0060282	GO:0000166; GO:0003824; GO:0004112; GO:0004114; GO:0008081; GO:0016787; GO:0030553; GO:0046872; GO:0047555	GO:0005829	0.4593	5843	TRUE	-1.399	6.84e-20	2.68e-18	512.3	605.3	553.3	241.1	227.9	298.9	218.4	275.7	314.7	205.7	227.4	198.6	642.8	658.8	541.6	440.3	471.9	354.5	4.532	5.214	4.842	2.442	2.312	3.11	1.95	2.619	2.858	2.158	2.375	2.098
ENSMUSG00000040297	ENSMUSG00000040297	Suco	protein_coding	-	1	161816114	161876682	protein_coding	SUN domain containing ossification factor [Source:MGI Symbol;Acc:MGI:2138346]	SUCO	GO:0001503; GO:0007275; GO:0032967; GO:0045669; GO:0046850	GO:0003674	GO:0005783; GO:0005791; GO:0016020; GO:0016021	0.3811	1717	TRUE	-0.966	7.01e-20	2.74e-18	2311	2880	2334	1297	1361	1455	1816	1872	2301	1290	1305	1252	1724	1837	1867	1848	1659	1675	69.54	84.39	69.47	44.67	46.97	51.51	55.18	60.49	71.08	46.03	46.36	44.98
ENSMUSG00000039114	ENSMUSG00000039114	Nrn1	protein_coding	-	13	36725625	36734477	protein_coding	neuritin 1 [Source:MGI Symbol;Acc:MGI:1915654]	NRN1	GO:0007399; GO:0007409		GO:0005886; GO:0016020; GO:0030054; GO:0031225; GO:0032281; GO:0045202	0.4929	1155	TRUE	1.606	8.57e-20	3.34e-18	197.4	162.7	129.5	55.16	71.06	41.92	198.9	165.2	177.5	510.5	512.8	493.7	1491	1251	1976	651.6	529.3	497.1	8.835	7.09	5.732	2.826	3.647	2.207	8.987	7.941	8.154	27.09	27.1	26.38
ENSMUSG00000065954	ENSMUSG00000065954	Tacc1	protein_coding	-	8	25154552	25201449	protein_coding	transforming, acidic coiled-coil containing protein 1 [Source:MGI Symbol;Acc:MGI:2443510]	TACC1	GO:0000226; GO:0007049; GO:0008283; GO:0021987; GO:0022008; GO:0022027; GO:0032886; GO:0051301	GO:0019904	GO:0005634; GO:0005737; GO:0005856; GO:0015630; GO:0045111	0.4938	7083	TRUE	-0.7312	9.04e-20	3.51e-18	5151	5610	5368	6917	6546	5481	6999	5878	6017	3247	3262	3178	8758	10290	8614	8082	7202	7349	37.58	39.87	38.75	57.78	54.78	47.05	51.57	46.07	45.07	28.1	28.11	27.69
ENSMUSG00000007989	ENSMUSG00000007989	Fzd3	protein_coding	-	14	65201026	65262463	protein_coding	frizzled homolog 3 (Drosophila) [Source:MGI Symbol;Acc:MGI:108476]	FZD3	GO:0001736; GO:0001764; GO:0001843; GO:0002052; GO:0007165; GO:0007166; GO:0007186; GO:0007275; GO:0007399; GO:0016055; GO:0030901; GO:0033278; GO:0035567; GO:0036342; GO:0042472; GO:0045976; GO:0060070; GO:0061549; GO:0071679; GO:1900118	GO:0004871; GO:0004888; GO:0004930; GO:0005515; GO:0017147; GO:0030165; GO:0042813	GO:0005737; GO:0005886; GO:0016020; GO:0016021; GO:0016324; GO:0016328; GO:0030424; GO:0030425; GO:0032433; GO:0043025; GO:0045177; GO:0048786	0.4366	4157	TRUE	-1.175	1.01e-19	3.9e-18	1413	1851	1392	744	718.3	738.3	1239	1232	1367	684.8	722.7	653.3	1414	1678	1485	1532	1423	1319	17.56	22.42	17.12	10.59	10.24	10.8	15.56	16.46	17.44	10.1	10.61	9.698
ENSMUSG00000001642	ENSMUSG00000001642	Akr1b3	protein_coding	-	6	34303934	34317497	protein_coding	aldo-keto reductase family 1, member B3 (aldose reductase) [Source:MGI Symbol;Acc:MGI:1353494]	AKR1B1	GO:0001894; GO:0005996; GO:0006061; GO:0009414; GO:0010033; GO:0018931; GO:0031098; GO:0042415; GO:0044597; GO:0044598; GO:0046427; GO:0048661; GO:0055114; GO:0070301; GO:0072061; GO:0097238	GO:0004032; GO:0016491; GO:0043795	GO:0005615; GO:0005654; GO:0005737; GO:0005829; GO:0032838; GO:0033010; GO:0042629; GO:0043220; GO:0048471; GO:0070062; GO:0097454	0.5239	1328	TRUE	0.8852	1.07e-19	4.12e-18	964.9	938.5	1004	1151	1157	1303	847.2	752.9	828.5	1767	1792	1780	7147	6278	5980	21440	24810	26400	37.54	35.56	38.63	51.28	51.61	59.62	33.28	31.46	33.09	81.53	82.36	82.7
ENSMUSG00000003528	ENSMUSG00000003528	Slc25a1	protein_coding	-	16	17925211	17928219	protein_coding	solute carrier family 25 (mitochondrial carrier, citrate transporter), member 1 [Source:MGI Symbol;Acc:MGI:1345283]		GO:0006810; GO:0055085	GO:0003674	GO:0005739; GO:0005743; GO:0016020; GO:0016021	0.6054	846	TRUE	-0.8803	1.09e-19	4.19e-18	3207	2790	2759	1465	1330	1412	1333	1296	1483	1550	1677	1522	3294	3653	3126	4159	4136	3666	195.8	165.9	166.6	102.4	93.14	101.4	82.17	84.97	92.95	112.3	120.9	110.9
ENSMUSG00000005951	ENSMUSG00000005951	Shpk	protein_coding	+	11	73199460	73224511	protein_coding	sedoheptulokinase [Source:MGI Symbol;Acc:MGI:1921887]	SHPK	GO:0005975; GO:0009052; GO:0016310; GO:0035963; GO:0043030; GO:0046835; GO:0050727; GO:0071222; GO:0071353	GO:0000166; GO:0005524; GO:0016301; GO:0016740; GO:0016773; GO:0050277	GO:0005737	0.5353	2832	TRUE	0.9006	1.16e-19	4.44e-18	967.7	1085	962.4	1382	1221	1594	233.2	383.9	396.7	1888	1850	1889	1075	793.5	1178	1270	1254	1435	17.66	19.28	17.37	28.89	25.55	34.22	4.298	7.525	7.431	40.86	39.87	41.15
ENSMUSG00000058290	ENSMUSG00000058290	Espl1	protein_coding	+	15	102296293	102324356	protein_coding	extra spindle pole bodies 1 (S. cerevisiae) [Source:MGI Symbol;Acc:MGI:2146156]	ESPL1	GO:0000070; GO:0000212; GO:0006508; GO:0007059; GO:0007067; GO:0007127; GO:0045143; GO:0051307; GO:1901970	GO:0004197; GO:0008233; GO:0008234; GO:0016787	GO:0005634; GO:0005737; GO:0005813; GO:0072686	0.5611	6630	TRUE	1.289	1.27e-19	4.86e-18	292	336.1	261.9	341.5	380.5	587.3	291.2	380.2	359.5	808.1	697.6	688	25.09	21.58	20.29	25.24	23.32	30.83	2.276	2.552	2.02	3.048	3.402	5.386	2.292	3.183	2.877	7.471	6.423	6.403
ENSMUSG00000038521	ENSMUSG00000038521	C1s1	protein_coding	-	6	124530345	124542359	protein_coding	complement component 1, s subcomponent 1 [Source:MGI Symbol;Acc:MGI:1355312]	C1S	GO:0002376; GO:0006508; GO:0006956; GO:0006958; GO:0045087	GO:0004252; GO:0005509; GO:0008233; GO:0008236; GO:0016787; GO:0042802; GO:0046872	GO:0005576; GO:0070062; GO:0072562	0.4878	1471	TRUE	-0.9079	1.35e-19	5.16e-18	1378	1492	1468	755.2	710.7	847.2	2135	2078	2164	802.5	760.6	740.1	2152	2553	1741	1545	2189	2031	48.38	51.03	51	30.36	28.62	35	75.69	78.37	77.99	33.42	31.54	31.03
ENSMUSG00000042225	ENSMUSG00000042225	Ammecr1	protein_coding	-	X	142851146	142966728	protein_coding	Alport syndrome, mental retardation, midface hypoplasia and elliptocytosis chromosomal region gene 1 [Source:MGI Symbol;Acc:MGI:1860206]	AMMECR1	GO:0008150	GO:0003674	GO:0005575	0.4087	5437	TRUE	0.982	1.49e-19	5.68e-18	709.1	624.5	750.5	1414	1426	1136	453.9	543	494.4	1397	1337	1344	151.3	149.3	117.7	159.2	148.1	161.3	6.74	5.781	7.058	15.39	15.55	12.71	4.356	5.544	4.824	15.75	15.01	15.25
ENSMUSG00000042453	ENSMUSG00000042453	Reln	protein_coding	-	5	21884454	22344702	protein_coding	reelin [Source:MGI Symbol;Acc:MGI:103022]	RELN	GO:0000904; GO:0001764; GO:0006508; GO:0007155; GO:0007275; GO:0007411; GO:0007417; GO:0007420; GO:0007616; GO:0007626; GO:0008306; GO:0010001; GO:0010468; GO:0010976; GO:0014068; GO:0016358; GO:0016477; GO:0018108; GO:0021511; GO:0021542; GO:0021766; GO:0021800; GO:0021819; GO:0021987; GO:0030900; GO:0032008; GO:0032793; GO:0035418; GO:0038026; GO:0042403; GO:0045860; GO:0048265; GO:0050731; GO:…	GO:0005515; GO:0008233; GO:0008236; GO:0016787; GO:0046872; GO:0070325; GO:0070326	GO:0005576; GO:0005578; GO:0005615; GO:0005737; GO:0030424; GO:0030425; GO:0043005; GO:0043025; GO:0043204	0.4793	3697	TRUE	-0.8385	1.56e-19	5.92e-18	6590	7953	6907	8170	8676	6776	10560	9559	10560	3974	3958	4030	15300	17520	16400	25330	21180	25070	92.11	108.3	95.51	130.7	139.1	111.4	149.1	143.5	151.5	65.88	65.34	67.26
ENSMUSG00000038042	ENSMUSG00000038042	Ptpdc1	protein_coding	-	13	48577873	48625573	protein_coding	protein tyrosine phosphatase domain containing 1 [Source:MGI Symbol;Acc:MGI:2145430]	PTPDC1	GO:0006470; GO:0007224; GO:0016311; GO:0030030; GO:0060271	GO:0003674; GO:0004721; GO:0004725; GO:0008138; GO:0008330; GO:0008579; GO:0008969; GO:0016312; GO:0016787; GO:0016791; GO:0017017; GO:0017161; GO:0019178; GO:0019198; GO:0030351; GO:0030352; GO:0030487; GO:0043726; GO:0043812; GO:0043813; GO:0052629; GO:0052745; GO:0052825; GO:0052828; GO:0052829; GO:0052830; GO:0052831; GO:0052867; GO:1990003	GO:0005654	0.4986	4310	TRUE	-0.9742	1.8e-19	6.81e-18	5013	6641	5477	2417	2463	2525	4488	5091	5020	3034	3017	2647	6818	8030	5736	7258	6861	6670	60.12	77.55	64.97	33.19	33.88	35.62	54.34	65.57	61.79	43.15	42.73	37.9
ENSMUSG00000042331	ENSMUSG00000042331	Specc1	protein_coding	+	11	61956779	62223013	protein_coding	sperm antigen with calponin homology and coiled-coil domains 1 [Source:MGI Symbol;Acc:MGI:2442356]	SPECC1	GO:0008150	GO:0003674	GO:0005634	0.4969	6591	TRUE	1.017	1.81e-19	6.82e-18	2782	3529	2510	5087	5372	4835	4936	4229	4227	5995	5603	6241	404.8	342.3	373.4	1151	1053	1216	21.82	26.95	19.47	45.67	48.31	44.6	39.08	35.61	34.02	55.76	51.89	58.43
ENSMUSG00000010663	ENSMUSG00000010663	Fads1	protein_coding	+	19	10182888	10196870	protein_coding	fatty acid desaturase 1 [Source:MGI Symbol;Acc:MGI:1923517]	FADS1	GO:0006629; GO:0006631; GO:0006633; GO:0006636; GO:0006810; GO:0009267; GO:0019369; GO:0042759; GO:0055114	GO:0016213; GO:0016215; GO:0016491; GO:0016717	GO:0005634; GO:0005739; GO:0005783; GO:0016020; GO:0016021; GO:0043231	0.5226	3456	TRUE	-0.801	2.01e-19	7.55e-18	6767	7275	7622	3954	3862	4402	4472	3992	5071	3981	4325	4084	9935	10710	10310	8482	7393	8069	101.2	106	112.8	67.69	66.24	77.45	67.52	64.13	77.84	70.6	76.39	72.92
ENSMUSG00000023886	ENSMUSG00000023886	Smoc2	protein_coding	+	17	14279506	14404790	protein_coding	SPARC related modular calcium binding 2 [Source:MGI Symbol;Acc:MGI:1929881]	SMOC2	GO:0007165; GO:0010811; GO:0030198	GO:0005509; GO:0005539; GO:0008201; GO:0046872	GO:0005576; GO:0005578; GO:0005604; GO:0005614	0.5177	2832	TRUE	-0.9093	2.41e-19	9.03e-18	4584	4036	4845	2390	2045	2451	6651	5349	6060	2606	2213	2323	9352	11170	7490	5561	7455	10270	83.65	71.74	87.47	49.95	42.8	52.63	122.6	104.8	113.5	56.41	47.7	50.63
ENSMUSG00000018217	ENSMUSG00000018217	Pmp22	protein_coding	+	11	63128982	63159547	protein_coding	peripheral myelin protein 22 [Source:MGI Symbol;Acc:MGI:97631]	PMP22	GO:0007049; GO:0007050; GO:0008219; GO:0008285; GO:0010977; GO:0030154; GO:0032060; GO:0032288; GO:0042552		GO:0005886; GO:0005923; GO:0016020; GO:0016021; GO:0043218	0.5374	1269	TRUE	-1.958	2.45e-19	9.17e-18	454000	444800	532900	96220	72990	75210	344600	297200	372400	116800	136700	114100	345200	405800	359500	328800	267600	270100	18480	17630	21460	4485	3408	3602	14170	12990	15560	5642	6571	5544
ENSMUSG00000034656	ENSMUSG00000034656	Cacna1a	protein_coding	+	8	84388440	84640246	protein_coding	calcium channel, voltage-dependent, P/Q type, alpha 1A subunit [Source:MGI Symbol;Acc:MGI:109482]	CACNA1A	GO:0000096; GO:0006006; GO:0006810; GO:0006811; GO:0006816; GO:0007204; GO:0007214; GO:0007268; GO:0007270; GO:0007274; GO:0007416; GO:0007628; GO:0008219; GO:0014051; GO:0014056; GO:0016049; GO:0017156; GO:0017158; GO:0019226; GO:0019233; GO:0021522; GO:0021590; GO:0021679; GO:0021680; GO:0021702; GO:0021750; GO:0021953; GO:0030644; GO:0032353; GO:0034765; GO:0035249; GO:0042133; GO:0042391; GO:…	GO:0003677; GO:0005216; GO:0005244; GO:0005245; GO:0005262; GO:0005515; GO:0005516; GO:0008331; GO:0019905; GO:0046872	GO:0005623; GO:0005634; GO:0005737; GO:0005829; GO:0005886; GO:0005891; GO:0016020; GO:0016021; GO:0030425; GO:0042995; GO:0043025; GO:0043204; GO:0043234	0.5544	2985	TRUE	-1.3	2.52e-19	9.39e-18	833.1	921.1	706.3	132.6	119.2	192	920.1	762.2	858.8	337.4	379.2	285.7	772	616.7	683.8	395.2	247.4	281.3	14.42	15.53	12.1	2.629	2.367	3.911	16.08	14.17	15.26	6.928	7.754	5.906
ENSMUSG00000048636	ENSMUSG00000048636	A730049H05Rik	protein_coding	+	6	92816478	92843465	protein_coding	RIKEN cDNA A730049H05 gene [Source:MGI Symbol;Acc:MGI:1921766]		GO:0008150	GO:0003674	GO:0005575	0.4341	2239	TRUE	-1.77	2.8e-19	1.04e-17	241.9	235.3	261.9	48.12	44.87	63.1	108	144.1	167.1	64.75	88.25	61.97	356.9	351.5	385.5	592.4	427.9	434.1	5.584	5.289	5.981	1.272	1.188	1.713	2.518	3.573	3.959	1.773	2.406	1.708
ENSMUSG00000055540	ENSMUSG00000055540	Epha6	protein_coding	-	16	59653483	60605531	protein_coding	Eph receptor A6 [Source:MGI Symbol;Acc:MGI:108034]	EPHA6	GO:0006468; GO:0007169; GO:0016310; GO:0048013	GO:0000166; GO:0004672; GO:0004713; GO:0004714; GO:0005003; GO:0005524; GO:0016301; GO:0016740	GO:0005654; GO:0005887; GO:0016020; GO:0016021	0.4719	2380	TRUE	-2.002	2.84e-19	1.05e-17	301.7	383.2	220.7	95.06	49.44	76.62	251.8	202.5	267.7	65.99	90.63	71.44	115.2	111	131.9	299.8	220	218.9	6.55	8.101	4.74	2.363	1.231	1.957	5.521	4.722	5.966	1.699	2.324	1.852
ENSMUSG00000012443	ENSMUSG00000012443	Kif11	protein_coding	+	19	37376403	37421859	protein_coding	kinesin family member 11 [Source:MGI Symbol;Acc:MGI:1098231]	KIF11	GO:0007018; GO:0007049; GO:0007051; GO:0007059; GO:0007067; GO:0007100; GO:0046602; GO:0051301; GO:0090307	GO:0000166; GO:0003777; GO:0005524; GO:0008017; GO:0008574; GO:0019901; GO:0032403	GO:0000922; GO:0005737; GO:0005819; GO:0005856; GO:0005871; GO:0005874; GO:0005876; GO:0016020; GO:0072686	0.4219	4819	TRUE	0.9665	2.85e-19	1.05e-17	663.2	629.8	618.9	855.6	738.5	1001	738.5	929.3	863	1207	1185	1335	19.16	17.59	20.6	28.77	30.49	21.6	7.112	6.578	6.567	10.51	9.084	12.63	7.998	10.7	9.501	15.36	15.01	17.1
ENSMUSG00000046314	ENSMUSG00000046314	Stxbp6	protein_coding	-	12	44852488	45074493	protein_coding	syntaxin binding protein 6 (amisyn) [Source:MGI Symbol;Acc:MGI:2384963]	STXBP6	GO:0006887; GO:0006893; GO:0016192; GO:0035542; GO:0051601	GO:0003674; GO:0005546; GO:0017049	GO:0000145; GO:0005575; GO:0005737; GO:0005886; GO:0016020; GO:0016021	0.4798	1675	TRUE	-1.407	3.25e-19	1.2e-17	2130	2273	1975	1014	1158	1131	1704	1807	1836	706.4	1053	641.7	5101	5971	5525	7047	7006	6720	65.68	68.27	60.27	35.82	40.98	41.04	53.06	59.86	58.13	25.84	38.34	23.63
ENSMUSG00000018476	ENSMUSG00000018476	Kdm6b	protein_coding	-	11	69398508	69413675	protein_coding	KDM1 lysine (K)-specific demethylase 6B [Source:MGI Symbol;Acc:MGI:2448492]	KDM6B	GO:0006954; GO:0016568; GO:0016577; GO:0021766; GO:0045446; GO:0045944; GO:0048333; GO:0055007; GO:0055114; GO:0070301; GO:0071557	GO:0000907; GO:0003682; GO:0008013; GO:0016491; GO:0018602; GO:0019798; GO:0034792; GO:0043565; GO:0043734; GO:0046872; GO:0051213; GO:0052634; GO:0052635; GO:0071558	GO:0005634	0.5956	6654	TRUE	0.8156	3.53e-19	1.3e-17	2223	2090	1964	3174	3134	2771	1107	1809	1662	3883	3732	3425	832.4	833.7	824.1	790.1	734.1	781.7	17.27	15.81	15.09	28.22	27.92	25.32	8.684	15.09	13.25	35.77	34.23	31.76
ENSMUSG00000023336	ENSMUSG00000023336	Wfdc1	protein_coding	+	8	119666523	119688222	protein_coding	WAP four-disulfide core domain 1 [Source:MGI Symbol;Acc:MGI:1915116]	WFDC1	GO:0001558; GO:0010466; GO:0050680; GO:0050728; GO:0061045	GO:0003674; GO:0004867; GO:0030414	GO:0005576; GO:0005615	0.5622	1213	TRUE	-1.648	3.81e-19	1.4e-17	428.2	336.1	312	77.45	65.22	188	309.1	273.9	273.6	103.3	127.6	113.4	226.9	244.6	168.4	112	147	137.4	18.24	13.95	13.15	3.778	3.187	9.421	13.3	12.54	11.96	5.222	6.421	5.771
ENSMUSG00000032434	ENSMUSG00000032434	Cmtm6	protein_coding	+	9	114731203	114749343	protein_coding	CKLF-like MARVEL transmembrane domain containing 6 [Source:MGI Symbol;Acc:MGI:2447165]	CMTM6	GO:0006935; GO:0008150	GO:0003674; GO:0005125	GO:0005615; GO:0016020; GO:0016021; GO:0070062	0.497	3352	TRUE	-0.8185	4.21e-19	1.54e-17	2654	2733	2778	1709	1597	1537	1527	1570	1703	1489	1644	1480	5322	5895	5048	4478	4110	3900	40.92	41.04	42.38	30.16	28.25	27.89	23.77	26.01	26.95	27.23	29.95	27.24
ENSMUSG00000025558	ENSMUSG00000025558	Dock9	protein_coding	-	14	121542039	121797734	protein_coding	dedicator of cytokinesis 9 [Source:MGI Symbol;Acc:MGI:106321]	DOCK9	GO:0007264; GO:0043547	GO:0005085; GO:0005089; GO:0017048	GO:0016020	0.4902	7835	TRUE	-0.9473	4.24e-19	1.54e-17	4208	5078	4123	2477	2788	2927	4113	5432	5113	2394	2479	2068	5422	6059	4855	4018	3593	3488	27.76	32.62	26.91	18.71	21.09	22.72	27.4	38.49	34.62	18.73	19.31	16.29
ENSMUSG00000002980	ENSMUSG00000002980	Bcam	protein_coding	-	7	19756131	19771016	protein_coding	basal cell adhesion molecule [Source:MGI Symbol;Acc:MGI:1929940]	BCAM	GO:0007155; GO:0007160	GO:0005055; GO:0008022; GO:0043236	GO:0005886; GO:0005887; GO:0009986; GO:0016020; GO:0016021; GO:0070062	0.6011	1066	TRUE	-0.9692	4.41e-19	1.6e-17	1814	1611	1610	921.2	920.6	1002	1203	1178	1311	818	889.6	859.2	3018	3436	2709	1508	1524	1473	87.91	76.01	77.17	51.11	51.16	57.11	58.88	61.3	65.22	47.01	50.91	49.71
ENSMUSG00000005125	ENSMUSG00000005125	Ndrg1	protein_coding	-	15	66929321	66969640	protein_coding	N-myc downstream regulated gene 1 [Source:MGI Symbol;Acc:MGI:1341799]	NDRG1	GO:0007165; GO:0032287; GO:0042127; GO:0045576; GO:0090232	GO:0008017; GO:0017137; GO:0043015; GO:0045296	GO:0005634; GO:0005737; GO:0005813; GO:0005856; GO:0005874; GO:0005886; GO:0005913; GO:0015630; GO:0016020; GO:0043209; GO:0048471; GO:0055038; GO:0070062	0.544	1022	TRUE	-1.265	4.98e-19	1.81e-17	27190	33920	24850	21420	17190	17640	20830	20100	21630	12420	12130	11100	70500	80990	66140	115700	115900	129400	1375	1670	1243	1240	996.7	1049	1064	1091	1123	744.6	724.5	670.2
ENSMUSG00000021127	ENSMUSG00000021127	Zfp36l1	protein_coding	-	12	80107760	80113013	protein_coding	zinc finger protein 36, C3H type-like 1 [Source:MGI Symbol;Acc:MGI:107946]	ZFP36L1	GO:0000288; GO:0001570; GO:0003342; GO:0006402; GO:0006417; GO:0006915; GO:0007507; GO:0008283; GO:0021915; GO:0033077; GO:0035264; GO:0043488; GO:0048568; GO:0060710; GO:0060712	GO:0003677; GO:0003729; GO:0017091; GO:0044822; GO:0046872	GO:0005634; GO:0005737; GO:0005829	0.5329	2459	TRUE	0.8762	5.21e-19	1.88e-17	1332	1287	1218	2378	2093	2377	1354	1357	1340	2443	2440	2158	909.3	1058	1025	855.6	962.2	842.6	27.99	26.34	25.33	57.21	50.45	58.76	28.74	30.64	28.92	60.89	60.57	54.14
ENSMUSG00000023912	ENSMUSG00000023912	Slc25a27	protein_coding	-	17	43641900	43667015	protein_coding	solute carrier family 25, member 27 [Source:MGI Symbol;Acc:MGI:1921261]	SLC25A27	GO:0008284; GO:0010917; GO:0035356; GO:0043066; GO:0046324; GO:0051562; GO:0070997	GO:0003674	GO:0005739; GO:0043025; GO:0045177	0.4894	2687	TRUE	-1.246	5.41e-19	1.95e-17	1538	2259	1748	1327	1613	1537	1418	1360	1627	826.4	807.3	699.2	1281	1520	1235	1893	1626	1757	29.58	42.31	33.26	29.23	35.58	34.78	27.55	28.09	32.12	18.85	18.34	16.06
ENSMUSG00000036902	ENSMUSG00000036902	Neto2	protein_coding	-	8	85636588	85690973	protein_coding	neuropilin (NRP) and tolloid (TLL)-like 2 [Source:MGI Symbol;Acc:MGI:1921763]	NETO2	GO:2000312; GO:2000463	GO:0035255	GO:0005886; GO:0014069; GO:0016020; GO:0016021; GO:0032983; GO:0045202	0.3649	5610	TRUE	1.157	5.53e-19	1.99e-17	424	380.5	435.6	610.2	729.1	569.7	724	504.4	552	926.4	810.9	1006	86.66	35.97	76.1	63.11	62.86	50.09	3.907	3.414	3.97	6.437	7.703	6.174	6.735	4.991	5.22	10.12	8.823	11.07
ENSMUSG00000095595	ENSMUSG00000095595	Fam177a	protein_coding	+	12	55124528	55142078	protein_coding	family with sequence similarity 177, member A [Source:MGI Symbol;Acc:MGI:1920635]		GO:0008150	GO:0003674	GO:0005575	0.4352	3837	TRUE	-0.9013	6.13e-19	2.2e-17	2587	3245	2984	2175	2080	1905	2833	2841	3003	1513	1607	1582	1466	3099	3500	2710	2327	2199	34.85	42.56	39.77	33.54	32.13	30.19	38.54	41.11	41.52	24.17	25.57	25.45
ENSMUSG00000045179	ENSMUSG00000045179	Sox3	protein_coding	-	X	60891366	60893430	protein_coding	SRY (sex determining region Y)-box 3 [Source:MGI Symbol;Acc:MGI:98365]	SOX3	GO:0000122; GO:0006351; GO:0006355; GO:0007275; GO:0007423; GO:0007530; GO:0009887; GO:0021854; GO:0021983; GO:0030900; GO:0048515; GO:0048666; GO:0060324	GO:0000979; GO:0001106; GO:0003677; GO:0003700	GO:0005634	0.6644	2065	TRUE	2.108	7.13e-19	2.55e-17	37.54	26.89	52.97	17.6	19.11	18.48	18.6	13.67	13.68	163.1	157.4	154.4	2.28	2.056	2.029	0	1.014	2.569	0.9395	0.6554	1.312	0.5044	0.5485	0.5441	0.4701	0.3674	0.3514	4.842	4.653	4.614
ENSMUSG00000026514	ENSMUSG00000026514	Cnih3	protein_coding	+	1	181352628	181460641	protein_coding	cornichon homolog 3 (Drosophila) [Source:MGI Symbol;Acc:MGI:1920228]	CNIH3	GO:0035249; GO:0035556; GO:0042391; GO:0051668; GO:2000311	GO:0016247	GO:0005886; GO:0016020; GO:0016021; GO:0030054; GO:0032281; GO:0043198; GO:0045202; GO:0045211	0.5531	1755	TRUE	-2.101	7.41e-19	2.64e-17	164	143.9	153.1	30.56	24.93	35.59	79.42	132.5	165.1	32.37	45.33	29.41	79.83	111.6	90.3	55.22	45.65	41.15	4.831	4.126	4.459	1.03	0.8419	1.233	2.362	4.191	4.992	1.131	1.577	1.034
ENSMUSG00000020422	ENSMUSG00000020422	Tns3	protein_coding	-	11	8431652	8664535	protein_coding	tensin 3 [Source:MGI Symbol;Acc:MGI:2443012]	TNS3	GO:0008284; GO:0016477; GO:0048286	GO:0003674	GO:0005737; GO:0005925; GO:0030054	0.5277	7483	TRUE	-0.7358	8.25e-19	2.94e-17	7316	7364	6848	3824	3736	3296	5496	6158	6386	4244	4343	4310	13780	16530	12750	13240	11370	11670	50.53	49.53	46.79	30.24	29.6	26.78	38.33	45.68	45.27	34.76	35.43	35.54
ENSMUSG00000029135	ENSMUSG00000029135	Fosl2	protein_coding	+	5	32136472	32157831	protein_coding	fos-like antigen 2 [Source:MGI Symbol;Acc:MGI:102858]	FOSL2	GO:0001666; GO:0003334; GO:0006351; GO:0006355; GO:0006357; GO:0006366; GO:0032355; GO:0045893; GO:0045944; GO:0048146	GO:0000977; GO:0003677; GO:0003682; GO:0003690; GO:0003700; GO:0043565; GO:0044212	GO:0005634; GO:0005654	0.5192	5855	TRUE	1.176	9.43e-19	3.35e-17	513	609.1	441.3	1969	2125	1735	663.2	472.7	489.5	1304	1086	1167	820.9	806.8	661.5	637.4	619.5	612.7	4.528	5.236	3.854	19.9	21.51	18.02	5.911	4.482	4.435	13.65	11.33	12.3
ENSMUSG00000063296	ENSMUSG00000063296	Tmem117	protein_coding	+	15	94629185	95096097	protein_coding	transmembrane protein 117 [Source:MGI Symbol;Acc:MGI:2444580]	TMEM117	GO:0008150	GO:0003674	GO:0005783; GO:0016020; GO:0016021	0.4383	2781	TRUE	-1.158	9.89e-19	3.5e-17	643.7	692.4	691.6	235.9	194.8	198.8	1056	836.1	961.4	286.4	320.8	297.3	515.4	691.7	616.9	745.5	797.9	714.1	11.96	12.53	12.72	5.019	4.153	4.346	19.82	16.69	18.34	6.312	7.041	6.596
ENSMUSG00000039384	ENSMUSG00000039384	Dusp10	protein_coding	+	1	184013302	184075636	protein_coding	dual specificity phosphatase 10 [Source:MGI Symbol;Acc:MGI:1927070]	DUSP10	GO:0000188; GO:0002819; GO:0006470; GO:0016311; GO:0032496; GO:0032873; GO:0043508; GO:0044387; GO:0045088; GO:0046329; GO:0048709; GO:0048715; GO:0060266; GO:0090335	GO:0004721; GO:0004725; GO:0008138; GO:0016787; GO:0016791; GO:0017017; GO:0033549	GO:0005634; GO:0005654; GO:0005737; GO:0005794	0.5062	1758	TRUE	1.737	1.1e-18	3.89e-17	83.42	117	70.6	1174	1217	1063	70.12	34.79	38.1	296.3	289.8	340.3	26.23	15.49	20.76	67.84	80.23	109.2	2.452	3.349	2.053	39.5	41.03	36.76	2.081	1.098	1.15	10.33	10.06	11.95
ENSMUSG00000030759	ENSMUSG00000030759	Far1	protein_coding	+	7	113513834	113571511	protein_coding	fatty acyl CoA reductase 1 [Source:MGI Symbol;Acc:MGI:1914670]	FAR1	GO:0006629; GO:0008611; GO:0010025; GO:0035336; GO:0046474; GO:0055114	GO:0016491; GO:0050062; GO:0080019	GO:0005777; GO:0005778; GO:0016020; GO:0016021	0.423	1856	TRUE	-0.7015	1.13e-18	3.99e-17	5390	5601	5498	3018	3126	2778	3766	3673	4025	3304	3461	3346	5768	5573	5509	6597	5926	5523	150.1	151.9	151.4	96.21	99.83	90.98	105.9	109.8	115	109.1	113.8	111.2
ENSMUSG00000024754	ENSMUSG00000024754	Tmem2	protein_coding	+	19	21778342	21858327	protein_coding	transmembrane protein 2 [Source:MGI Symbol;Acc:MGI:1890373]	TMEM2	GO:0007275; GO:0008150	GO:0003674	GO:0016020; GO:0016021; GO:0070062	0.498	6626	TRUE	-0.7872	1.18e-18	4.15e-17	3195	2943	3061	1429	1423	1592	2485	2535	2767	1693	1871	1750	2367	2957	1968	2393	2429	2341	24.92	22.36	23.62	12.77	12.73	14.61	19.57	21.23	22.15	15.67	17.23	16.3
ENSMUSG00000030353	ENSMUSG00000030353	Tead4	protein_coding	-	6	128224288	128300823	protein_coding	TEA domain family member 4 [Source:MGI Symbol;Acc:MGI:106907]	TEAD4	GO:0001701; GO:0001708; GO:0001825; GO:0001830; GO:0002230; GO:0006351; GO:0006355; GO:0006357; GO:0006366; GO:0007566; GO:0035329; GO:0045165; GO:0045944; GO:1902459	GO:0000978; GO:0001077; GO:0003677; GO:0003700; GO:0005515; GO:0043565	GO:0005634; GO:0005654; GO:0005667; GO:0005737; GO:0032993	0.6177	1517	TRUE	-1.845	1.33e-18	4.65e-17	421.3	442.9	314.9	211.2	253	201.2	200.3	428	448.4	104.8	139.5	86.13	330.7	446.1	388.6	199.6	205.8	197.8	14.34	14.69	10.61	8.236	9.88	8.059	6.888	15.65	15.67	4.232	5.612	3.502
ENSMUSG00000019942	ENSMUSG00000019942	Cdk1	protein_coding	-	10	69336635	69352938	protein_coding	cyclin-dependent kinase 1 [Source:MGI Symbol;Acc:MGI:88351]	CDK1	GO:0006461; GO:0006468; GO:0006915; GO:0007049; GO:0007067; GO:0007095; GO:0007569; GO:0010243; GO:0010628; GO:0016310; GO:0016572; GO:0018105; GO:0018107; GO:0030261; GO:0031100; GO:0033160; GO:0034501; GO:0043066; GO:0045471; GO:0045740; GO:0045931; GO:0051301; GO:0060045	GO:0000166; GO:0004672; GO:0004674; GO:0004693; GO:0005515; GO:0005524; GO:0008353; GO:0016301; GO:0016740; GO:0030332; GO:0030544; GO:0035173	GO:0005634; GO:0005737; GO:0005739; GO:0005813; GO:0005856; GO:0005876; GO:0016020; GO:0030496; GO:0070062; GO:0072686	0.4944	1010	TRUE	1.051	1.43e-18	5e-17	567.3	625.2	503.3	760.4	786	1160	817.8	773.4	712.2	1178	1076	1276	10.26	5.149	5.073	18.94	5.07	12.86	29.01	31.14	25.47	44.53	46.11	69.78	42.24	42.49	37.4	71.45	64.98	77.94
ENSMUSG00000011179	ENSMUSG00000011179	Odc1	protein_coding	+	12	17544873	17551502	protein_coding	ornithine decarboxylase, structural 1 [Source:MGI Symbol;Acc:MGI:97402]	ODC1	GO:0001822; GO:0006595; GO:0006596; GO:0008284; GO:0009446; GO:0033387; GO:0042176	GO:0003824; GO:0004586; GO:0016829; GO:0016831; GO:0042803	GO:0005737; GO:0005829; GO:0048471	0.5116	2547	TRUE	-0.9109	1.49e-18	5.2e-17	5009	5277	4812	1466	1370	2204	6546	4436	5966	2428	3067	2515	4661	4924	4548	4216	3563	3621	101.6	104.3	96.59	34.05	31.89	52.61	134.1	96.68	124.3	58.43	73.51	60.92
ENSMUSG00000031070	ENSMUSG00000031070	Mrgprf	protein_coding	+	7	145300828	145309557	protein_coding	MAS-related GPR, member F [Source:MGI Symbol;Acc:MGI:2384823]	MRGPRF	GO:0007165; GO:0007186; GO:0008150	GO:0003674; GO:0004871; GO:0004930	GO:0005886; GO:0005887; GO:0016020; GO:0016021; GO:0070062	0.5741	2011	TRUE	1.734	1.58e-18	5.49e-17	184.9	117	108.9	231.2	316.6	222.2	29.33	56.53	58.62	473.1	477	440.1	457.2	265.2	250.6	254	170.3	246.6	4.752	2.928	2.769	6.803	9.33	6.718	0.7612	1.56	1.546	14.42	14.48	13.5
ENSMUSG00000037996	ENSMUSG00000037996	Slc24a2	protein_coding	-	4	86983124	87230477	protein_coding	solute carrier family 24 (sodium/potassium/calcium exchanger), member 2 [Source:MGI Symbol;Acc:MGI:1923626]	SLC24A2	GO:0006816; GO:0006874; GO:0007612; GO:0007613; GO:0034220; GO:0035725; GO:0060291; GO:0060292; GO:0070588; GO:0071805	GO:0005262; GO:0005509; GO:0008273; GO:0016151; GO:0030145; GO:0030955; GO:0031402; GO:0046870; GO:0046983	GO:0005623; GO:0016020; GO:0031226	0.4755	5184	TRUE	2.887	1.65e-18	5.72e-17	15.31	14.79	11.77	36.38	33.23	16.68	5.023	9.324	10.75	90.88	103.8	125	77.55	43.18	455.6	65.48	40.56	64.22	0.1526	0.1436	0.1161	0.4152	0.38	0.1956	0.05056	0.09983	0.11	1.074	1.222	1.488
ENSMUSG00000034165	ENSMUSG00000034165	Ccnd3	protein_coding	+	17	47505051	47599691	protein_coding	cyclin D3 [Source:MGI Symbol;Acc:MGI:88315]	CCND3	GO:0001934; GO:0006468; GO:0007049; GO:0007165; GO:0008284; GO:0030213; GO:0042098; GO:0043434; GO:0045737; GO:0051301; GO:0051726	GO:0004693; GO:0005515; GO:0019901	GO:0000307; GO:0005634; GO:0005737; GO:0016020	0.5779	1180	TRUE	1.13	1.78e-18	6.14e-17	1415	1375	956.2	4008	4428	3962	2194	2632	2694	2836	2502	2893	892	1034	706.1	878.1	996	1001	61.93	58.59	41.4	200.8	222.3	204	96.96	123.7	121	147.2	129.3	151.2
ENSMUSG00000032118	ENSMUSG00000032118	Fez1	protein_coding	+	9	36821939	36878924	protein_coding	fasciculation and elongation protein zeta 1 (zygin I) [Source:MGI Symbol;Acc:MGI:2670976]	FEZ1	GO:0006810; GO:0010976; GO:0045666; GO:0051654	GO:0005080; GO:0005515; GO:0043015; GO:0047485	GO:0005737; GO:0005739; GO:0005813; GO:0005856; GO:0005874; GO:0005886; GO:0015630; GO:0016020; GO:0030424; GO:0030425; GO:0042995	0.4812	991	TRUE	-1.369	1.8e-18	6.21e-17	917.6	751.6	1027	776.9	638.9	720.7	343.4	326.1	369.3	292.6	366.1	376	2790	3132	3086	4717	4711	5116	47.83	38.15	52.97	46.37	38.2	44.19	18.08	18.26	19.76	18.09	22.54	23.4
ENSMUSG00000030208	ENSMUSG00000030208	Emp1	protein_coding	+	6	135362931	135383173	protein_coding	epithelial membrane protein 1 [Source:MGI Symbol;Acc:MGI:107941]	EMP1	GO:0008219; GO:0016049; GO:0032060		GO:0005886; GO:0016020; GO:0016021	0.4491	2772	TRUE	0.7884	2.51e-18	8.63e-17	1760	1622	1816	4570	4162	4079	2391	1881	1932	3007	2872	3051	2339	1761	1690	1398	1262	1132	32.82	29.44	33.49	97.55	89	89.47	45.02	37.67	36.99	66.49	63.23	67.92
ENSMUSG00000040848	ENSMUSG00000040848	Sft2d2	protein_coding	-	1	165174337	165194438	protein_coding	SFT2 domain containing 2 [Source:MGI Symbol;Acc:MGI:1917362]	SFT2D2	GO:0006810; GO:0008150; GO:0015031; GO:0016192	GO:0003674	GO:0016020; GO:0016021; GO:0070062	0.5103	3337	TRUE	-0.8202	2.73e-18	9.35e-17	2220	2392	2243	1168	1185	1193	2170	2225	2330	1246	1350	1276	3795	3874	3521	3641	3714	3851	34.38	36.07	34.35	20.7	21.04	21.72	33.93	37.01	37.04	22.89	24.69	23.59
ENSMUSG00000017716	ENSMUSG00000017716	Birc5	protein_coding	+	11	117849251	117855743	protein_coding	baculoviral IAP repeat-containing 5 [Source:MGI Symbol;Acc:MGI:1203517]	BIRC5	GO:0000086; GO:0000226; GO:0000910; GO:0006351; GO:0006355; GO:0006468; GO:0006915; GO:0007049; GO:0007059; GO:0007067; GO:0007346; GO:0009790; GO:0009966; GO:0010466; GO:0016567; GO:0031503; GO:0031536; GO:0031577; GO:0043066; GO:0043154; GO:0043524; GO:0045787; GO:0045892; GO:0045931; GO:0051301; GO:0051303; GO:0061178; GO:0061469; GO:0090307; GO:1990001	GO:0004842; GO:0004869; GO:0005515; GO:0008017; GO:0008270; GO:0008536; GO:0015631; GO:0019899; GO:0030414; GO:0042802; GO:0042803; GO:0043027; GO:0046872; GO:0046982; GO:0048037; GO:0051087	GO:0000228; GO:0000775; GO:0000776; GO:0000777; GO:0005634; GO:0005694; GO:0005737; GO:0005814; GO:0005829; GO:0005856; GO:0005874; GO:0005876; GO:0005881; GO:0016324; GO:0030496; GO:0031021; GO:0032133	0.4936	2140	TRUE	1.147	2.87e-18	9.8e-17	314.8	310.9	300.1	462.6	411.4	642.4	435.7	477.5	424.7	680.2	700.3	667.6	10.4	10.52	17.67	17.36	13.2	14.86	7.601	7.311	7.169	12.79	11.39	18.25	10.62	12.38	10.53	19.48	19.97	19.24
ENSMUSG00000011831	ENSMUSG00000011831	Evi5	protein_coding	-	5	107744795	107875107	protein_coding	ecotropic viral integration site 5 [Source:MGI Symbol;Acc:MGI:104736]	EVI5	GO:0007049; GO:0042147; GO:0043547; GO:0051301	GO:0005096; GO:0017137	GO:0005634; GO:0005737; GO:0005794; GO:0005829; GO:0005856; GO:0043231	0.4344	1805	TRUE	-0.7746	2.93e-18	9.98e-17	4398	4682	4941	2495	2711	2298	3650	3523	3904	2628	2830	2705	5926	6459	6322	7215	6479	5777	125.9	130.5	140	81.79	89.02	77.41	105.5	108.4	114.8	89.26	95.7	92.47
ENSMUSG00000070327	ENSMUSG00000070327	Rnf213	protein_coding	+	11	119393100	119487418	protein_coding	ring finger protein 213 [Source:MGI Symbol;Acc:MGI:1289196]	RNF213	GO:0016567; GO:0051865	GO:0004842; GO:0008270; GO:0008766; GO:0016874; GO:0016887; GO:0018169; GO:0043773; GO:0043774; GO:0046872; GO:0070735; GO:0070736; GO:0070737; GO:0070738; GO:0070739; GO:0070740	GO:0005730; GO:0005737; GO:0016020	0.4934	11950	TRUE	-1.079	3.85e-18	1.31e-16	2134	2912	2125	1256	1444	1193	1141	1875	1923	1086	1157	1147	3357	3692	3255	2733	2362	2371	9.229	12.27	9.091	6.218	7.165	6.07	4.983	8.708	8.536	5.569	5.908	5.923
ENSMUSG00000039621	ENSMUSG00000039621	Prex1	protein_coding	-	2	166566342	166713832	protein_coding	phosphatidylinositol-3,4,5-trisphosphate-dependent Rac exchange factor 1 [Source:MGI Symbol;Acc:MGI:3040696]	PREX1	GO:0007186; GO:0030217; GO:0030593; GO:0030833; GO:0035023; GO:0035556; GO:0043547; GO:0045785; GO:0050773; GO:0072593; GO:1900026	GO:0005085; GO:0005089; GO:0005543	GO:0005737; GO:0005829; GO:0005886; GO:0016020; GO:0030426; GO:0043198; GO:0043231; GO:0048471	0.5641	3090	TRUE	0.9239	3.96e-18	1.34e-16	1043	1042	868.2	1246	1291	1189	1225	1179	1171	1996	1803	1823	532.5	708.2	542.4	585.4	555.6	671.8	17.44	16.97	14.36	23.86	24.75	23.39	20.69	21.17	20.11	39.58	35.61	36.4
ENSMUSG00000047638	ENSMUSG00000047638	Nr1h4	protein_coding	-	10	89454234	89533585	protein_coding	nuclear receptor subfamily 1, group H, member 4 [Source:MGI Symbol;Acc:MGI:1352464]	NR1H4	GO:0000122; GO:0001080; GO:0006109; GO:0006351; GO:0006355; GO:0006357; GO:0006366; GO:0007219; GO:0008206; GO:0030522; GO:0034255; GO:0038183; GO:0038185; GO:0043401; GO:0045944; GO:0070858; GO:0071417; GO:1903413; GO:2000213; GO:2001250	GO:0000978; GO:0000980; GO:0001077; GO:0001190; GO:0003677; GO:0003690; GO:0003700; GO:0003705; GO:0003707; GO:0004872; GO:0004879; GO:0004887; GO:0008270; GO:0032052; GO:0038181; GO:0042277; GO:0043565; GO:0046872; GO:0046965; GO:1902122	GO:0005634; GO:0005719	0.4679	1987	TRUE	2.777	4.09e-18	1.39e-16	20.85	13.46	11.8	596.2	583.3	373.2	4.286	0.6212	1.954	125.8	94.21	110.3	2.28	2.066	2.039	8.67	12.17	24.4	0.5423	0.3409	0.3036	17.75	17.4	11.42	0.1125	0.01735	0.05216	3.879	2.894	3.424
ENSMUSG00000040212	ENSMUSG00000040212	Emp3	protein_coding	-	7	45918023	45921426	protein_coding	epithelial membrane protein 3 [Source:MGI Symbol;Acc:MGI:1098729]	EMP3	GO:0008219; GO:0016049; GO:0032060		GO:0005886; GO:0016020; GO:0016021	0.571	772	TRUE	1.026	4.49e-18	1.51e-16	636.8	543.2	503.3	1122	1222	1243	520.9	522.4	492.4	1178	1119	1147	385.4	323.8	267.9	355	389.3	512.5	42.6	35.39	33.31	85.94	93.78	97.84	35.19	37.54	33.82	93.46	88.39	91.62
ENSMUSG00000073563	ENSMUSG00000073563	Csnk1g3	protein_coding	+	18	53862113	53955684	protein_coding	casein kinase 1, gamma 3 [Source:MGI Symbol;Acc:MGI:1917675]	CSNK1G3	GO:0006468; GO:0006897; GO:0008360; GO:0016055; GO:0016310; GO:0018105; GO:0046777	GO:0000166; GO:0000287; GO:0001948; GO:0004672; GO:0004674; GO:0005524; GO:0016301; GO:0016740; GO:0042277; GO:0051219	GO:0005737	0.4299	4394	TRUE	-0.7657	4.67e-18	1.57e-16	2895	3044	3141	3003	2677	2239	3220	2667	2893	1693	1843	1781	1919	1627	1902	1826	1549	1572	34.05	34.87	36.55	40.44	36.12	30.98	38.24	33.69	34.94	23.61	25.6	25.02
ENSMUSG00000032796	ENSMUSG00000032796	Lama1	protein_coding	+	17	67697265	67822645	protein_coding	laminin, alpha 1 [Source:MGI Symbol;Acc:MGI:99892]	LAMA1	GO:0002011; GO:0007155; GO:0007166; GO:0009888; GO:0030155; GO:0030334; GO:0031175; GO:0045198; GO:0045995; GO:0060041; GO:0060441; GO:0060445; GO:0061304	GO:0005102; GO:0005201; GO:0005515; GO:0043208	GO:0005576; GO:0005578; GO:0005604; GO:0005605; GO:0005606; GO:0005608; GO:0005615; GO:0005911; GO:0031012; GO:0043256	0.538	9518	TRUE	1.628	5.12e-18	1.72e-16	72.3	65.88	73.57	2858	3442	2679	21.46	20.5	11.72	220.4	215.8	212.2	2.28	3.083	2.029	88.35	65.9	145.1	0.3926	0.3484	0.3952	17.77	21.43	17.11	0.1177	0.1196	0.06535	1.419	1.384	1.376
ENSMUSG00000027955	ENSMUSG00000027955	Fam198b	protein_coding	+	3	79884533	79946280	protein_coding	family with sequence similarity 198, member B [Source:MGI Symbol;Acc:MGI:1915909]	FAM198B	GO:0008150	GO:0003674	GO:0005794; GO:0016020; GO:0016021	0.4499	3586	TRUE	-0.8551	5.42e-18	1.82e-16	13320	13260	14160	5259	4713	5223	14120	14080	15580	7181	7667	7606	6194	5572	4683	4943	4293	4944	192	186	201.9	86.77	77.88	88.53	205.4	217.8	230.4	122.7	130.5	130.8
ENSMUSG00000030739	ENSMUSG00000030739	Myh14	protein_coding	-	7	44605803	44670843	protein_coding	myosin, heavy polypeptide 14 [Source:MGI Symbol;Acc:MGI:1919210]	MYH14	GO:0003009; GO:0007519; GO:0007605; GO:0008360; GO:0019228; GO:0030048; GO:0031032; GO:0070584; GO:0071625	GO:0000146; GO:0000166; GO:0003774; GO:0003779; GO:0005516; GO:0005524; GO:0030898; GO:0051015	GO:0001725; GO:0005737; GO:0005903; GO:0016020; GO:0016459; GO:0016460; GO:0030424; GO:0030426; GO:0042641; GO:0043209; GO:0070062; GO:0097513	0.619	5243	TRUE	-0.7929	5.98e-18	2e-16	3245	3776	3243	1770	1949	1908	2938	3413	3141	1960	2022	1931	4418	5178	4235	4149	3327	4203	31.98	36.25	31.62	19.98	22.03	22.13	29.24	36.13	31.78	22.91	23.54	22.72
ENSMUSG00000026163	ENSMUSG00000026163	Sphkap	protein_coding	-	1	83254139	83408200	protein_coding	SPHK1 interactor, AKAP domain containing [Source:MGI Symbol;Acc:MGI:1924879]	SPHKAP	GO:0008150; GO:0010738	GO:0051018	GO:0005737; GO:0005739; GO:0030018; GO:0070062	0.4814	4174	TRUE	-1.199	6.03e-18	2.01e-16	1160	1473	1118	572.7	563.3	699.1	669.7	798.8	882.2	496.8	633.2	503.1	897.5	1075	984.2	1252	1230	1563	14.36	17.76	13.7	8.118	7.999	10.18	8.372	10.62	11.21	7.295	9.259	7.437
ENSMUSG00000031274	ENSMUSG00000031274	Col4a5	protein_coding	+	X	141475385	141689234	protein_coding	collagen, type IV, alpha 5 [Source:MGI Symbol;Acc:MGI:88456]	COL4A5	GO:0007528		GO:0005587; GO:0005604; GO:0005605; GO:0031594	0.5025	5444	TRUE	-1.48	7.13e-18	2.37e-16	770.2	996.3	1254	455.3	487.3	548.5	638.2	600.1	734.7	336.2	411.4	325.6	228.1	315.5	207	358.1	354.9	436.7	7.312	9.211	11.78	4.949	5.306	6.126	6.118	6.119	7.16	3.785	4.613	3.691
ENSMUSG00000054162	ENSMUSG00000054162	Spock3	protein_coding	+	8	62951009	63357103	protein_coding	sparc/osteonectin, cwcv and kazal-like domains proteoglycan 3 [Source:MGI Symbol;Acc:MGI:1920152]	SPOCK3	GO:0007165; GO:0010466; GO:0010951; GO:0019800	GO:0004857; GO:0005509; GO:0005539; GO:0008191; GO:0030414	GO:0005576; GO:0005578; GO:0005615; GO:0031012	0.3747	2990	TRUE	-3.081	7.16e-18	2.38e-16	132.1	143.9	144.2	7.041	4.154	7.667	98.03	104.4	151.4	2.49	20.27	25.21	84.37	71.98	186.7	31.55	23.33	23.12	2.283	2.421	2.466	0.1393	0.08235	0.1559	1.711	1.937	2.687	0.05105	0.4138	0.5202
ENSMUSG00000005873	ENSMUSG00000005873	Reep5	protein_coding	-	18	34344889	34373415	protein_coding	receptor accessory protein 5 [Source:MGI Symbol;Acc:MGI:1270152]	REEP5	GO:0008150	GO:0005515	GO:0016020; GO:0016021; GO:0070062	0.4686	2894	TRUE	-0.695	7.46e-18	2.47e-16	4968	5081	4815	2714	2640	2698	4545	3766	4175	2909	3064	3185	6890	7247	8086	6335	5897	5582	88.71	88.37	85.06	55.5	54.07	56.68	81.95	72.24	76.53	61.61	64.62	67.91
ENSMUSG00000008734	ENSMUSG00000008734	Gprc5b	protein_coding	-	7	118972040	118995211	protein_coding	G protein-coupled receptor, family C, group 5, member B [Source:MGI Symbol;Acc:MGI:1927596]	GPRC5B	GO:0001934; GO:0007165; GO:0007186; GO:0007626; GO:0010976; GO:0032147; GO:0042593; GO:0043123; GO:0045666; GO:0045860; GO:0050729; GO:0060907; GO:0061098; GO:0090263	GO:0004871; GO:0004930; GO:0019901; GO:0030295	GO:0005615; GO:0005634; GO:0005730; GO:0005886; GO:0009986; GO:0016020; GO:0016021; GO:0043231; GO:0045121; GO:0070062	0.5308	4525	TRUE	-1.169	9.43e-18	3.11e-16	4473	7139	5509	3974	3623	3347	4756	3490	4614	2442	2732	2420	17590	19720	17540	26920	24590	26570	51.09	79.41	62.25	51.96	47.46	44.97	54.86	42.81	54.1	33.08	36.85	33
ENSMUSG00000036533	ENSMUSG00000036533	Cdc42ep3	protein_coding	-	17	79334025	79355091	protein_coding	CDC42 effector protein (Rho GTPase binding) 3 [Source:MGI Symbol;Acc:MGI:2384718]	CDC42EP3	GO:0007266; GO:0008360; GO:0030838; GO:0031274; GO:0043547	GO:0005096; GO:0005515; GO:0017049	GO:0005737; GO:0005856; GO:0005886; GO:0015629; GO:0016020	0.486	1967	TRUE	-1.341	1.08e-17	3.56e-16	547.1	761	712.2	238.2	294.6	286	618.9	470.2	578.4	267.7	268.3	257.3	1406	1590	1717	967.2	841.6	885.1	14.38	19.47	18.51	7.167	8.879	8.842	16.42	13.27	15.6	8.342	8.326	8.073
ENSMUSG00000021238	ENSMUSG00000021238	Aldh6a1	protein_coding	-	12	84430723	84450950	protein_coding	aldehyde dehydrogenase family 6, subfamily A1 [Source:MGI Symbol;Acc:MGI:1915077]	ALDH6A1	GO:0006210; GO:0006573; GO:0006574; GO:0008152; GO:0019484; GO:0019859; GO:0050873; GO:0055114	GO:0004029; GO:0004491; GO:0016491; GO:0016620; GO:0016790; GO:0018478; GO:0044822	GO:0005654; GO:0005739; GO:0070062	0.4272	3340	TRUE	-0.8984	1.09e-17	3.59e-16	1122	1143	1227	927.1	845.8	770.3	929.4	929.9	1017	611.3	607	642.8	3781	3913	3531	3373	3353	3017	17.36	17.22	18.79	16.43	15.01	14.02	14.52	15.45	16.16	11.22	11.09	11.88
ENSMUSG00000020668	ENSMUSG00000020668	Kif3c	protein_coding	+	12	3365132	3406494	protein_coding	kinesin family member 3C [Source:MGI Symbol;Acc:MGI:107979]	KIF3C	GO:0007018; GO:0072384	GO:0000166; GO:0003777; GO:0005515; GO:0005524; GO:0008017; GO:0016887	GO:0005622; GO:0005623; GO:0005737; GO:0005856; GO:0005871; GO:0005874; GO:0043025; GO:0071598	0.5185	6849	TRUE	-0.7936	1.22e-17	4.01e-16	2790	2888	2563	1946	1784	1726	1878	2021	2185	1565	1674	1510	3084	3793	3533	3647	3423	3776	21.06	21.22	19.14	16.81	15.44	15.32	14.31	16.38	16.92	14.01	14.92	13.61
ENSMUSG00000004633	ENSMUSG00000004633	Chn2	protein_coding	+	6	54039573	54301810	protein_coding	chimerin 2 [Source:MGI Symbol;Acc:MGI:1917243]	CHN2	GO:0007165; GO:0035556; GO:0043547	GO:0005096; GO:0046872	GO:0016020; GO:0045202	0.4891	1471	TRUE	-2.156	1.38e-17	4.5e-16	390.7	677.6	376.7	154.9	113.8	208.7	472.2	464	551	98.38	137.2	89.29	1099	1249	1193	667.4	700.7	671.6	13.72	23.17	13.09	6.228	4.584	8.62	16.74	17.5	19.86	4.097	5.688	3.744
ENSMUSG00000025268	ENSMUSG00000025268	Maged2	protein_coding	-	X	150806370	150814345	protein_coding	melanoma antigen, family D, 2 [Source:MGI Symbol;Acc:MGI:1933391]	MAGED2	GO:0008150	GO:0003674	GO:0016020	0.5475	1576	TRUE	-0.7245	1.48e-17	4.81e-16	3504	3367	3305	1172	1142	1567	3544	3244	3322	1978	2114	2050	1615	1733	1691	1496	1546	1763	114.9	107.5	107.2	44.02	42.95	60.46	117.3	114.3	111.8	76.95	81.89	80.28
ENSMUSG00000003779	ENSMUSG00000003779	Kif20a	protein_coding	+	18	34624624	34633265	protein_coding	kinesin family member 20A [Source:MGI Symbol;Acc:MGI:1201682]	KIF20A	GO:0000281; GO:0000910; GO:0000920; GO:0001578; GO:0006810; GO:0007018; GO:0015031	GO:0000166; GO:0003777; GO:0005524; GO:0008017; GO:0016887; GO:0019901	GO:0005737; GO:0005794; GO:0005819; GO:0005856; GO:0005871; GO:0005874; GO:0030496	0.4822	3566	TRUE	1.06	1.66e-17	5.4e-16	486.6	449.1	412	645.4	614	768	443.6	531.1	501.2	902.7	890.8	1024	13.68	8.222	18.26	22.09	14.19	19.27	7.052	6.338	5.908	10.71	10.21	13.09	6.492	8.268	7.457	15.52	15.25	17.72
ENSMUSG00000031875	ENSMUSG00000031875	Cmtm3	protein_coding	+	8	104340594	104347672	protein_coding	CKLF-like MARVEL transmembrane domain containing 3 [Source:MGI Symbol;Acc:MGI:2447162]	CMTM3	GO:0006935; GO:0050861	GO:0005125; GO:0005515	GO:0005615; GO:0005737; GO:0016020; GO:0016021; GO:0031965	0.5303	1616	TRUE	0.8541	1.76e-17	5.71e-16	1422	1185	1316	2516	2603	2307	1217	1152	1110	2396	2290	2381	543.9	481	472.8	626.4	517.1	675.6	45.49	36.89	41.62	92.13	95.48	86.81	39.3	39.58	36.44	90.87	86.48	90.93
ENSMUSG00000074899	ENSMUSG00000074899	Sptbn5	protein_coding	-	2	120046157	120085772	protein_coding	spectrin beta, non-erythrocytic 5 [Source:MGI Symbol;Acc:MGI:2685200]	SPTBN5	GO:0007030; GO:0007041; GO:0051260	GO:0002046; GO:0005515; GO:0008022; GO:0019894; GO:0030507; GO:0032029; GO:0034452; GO:0043621; GO:0045505; GO:0046982; GO:0051015	GO:0005737; GO:0005875; GO:0005930; GO:0030863; GO:0032391; GO:0043234; GO:0045179; GO:0070062; GO:0097381	0.5864	2573	TRUE	-1.723	1.83e-17	5.91e-16	383.7	321.3	456.1	41.07	40.72	55.44	928.7	908.2	809.9	128.2	128.7	91.38	13350	15700	11540	16050	12940	14980	7.708	6.286	9.064	0.9446	0.938	1.31	18.84	19.59	16.7	3.055	3.053	2.192
ENSMUSG00000042444	ENSMUSG00000042444	Fam63b	protein_coding	-	9	70599014	70657174	protein_coding	family with sequence similarity 63, member B [Source:MGI Symbol;Acc:MGI:2443086]	FAM63B	GO:0008150	GO:0003674	GO:0005654	0.4231	8081	TRUE	-0.7312	1.9e-17	6.13e-16	3238	3118	3332	3419	3030	2481	1508	1767	1986	1925	2012	1877	4000	3887	3910	6172	5248	5433	20.71	19.42	21.08	25.03	22.23	18.67	9.74	12.14	13.04	14.6	15.2	14.33
ENSMUSG00000027978	ENSMUSG00000027978	Prss12	protein_coding	+	3	123446913	123506597	protein_coding	protease, serine 12 neurotrypsin (motopsin) [Source:MGI Symbol;Acc:MGI:1100881]	PRSS12	GO:0006508; GO:0006887; GO:0031638	GO:0004252; GO:0005044; GO:0008233; GO:0008236; GO:0016787	GO:0005576; GO:0005886; GO:0016020; GO:0030424; GO:0030425; GO:0031410; GO:0043083; GO:0043195; GO:0045202	0.5657	2602	TRUE	-0.7998	1.92e-17	6.18e-16	4245	4679	4232	4641	5095	3393	4176	4282	4359	2557	2279	2701	2487	3172	2926	2512	1943	2132	84.31	90.51	83.16	105.6	116.1	79.29	83.76	91.35	88.88	60.25	53.46	64.04
ENSMUSG00000033208	ENSMUSG00000033208	S100b	protein_coding	+	10	76253853	76261159	protein_coding	S100 protein, beta polypeptide, neural [Source:MGI Symbol;Acc:MGI:98217]	S100B	GO:0006112; GO:0006874; GO:0007611; GO:0007613; GO:0008284; GO:0008360; GO:0042035; GO:0043065; GO:0043123; GO:0048168; GO:0048169; GO:0050806; GO:2001015	GO:0005102; GO:0005509; GO:0008270; GO:0042802; GO:0042803; GO:0044548; GO:0046872; GO:0048306; GO:0050786	GO:0001726; GO:0005576; GO:0005615; GO:0005634; GO:0005737; GO:0043025; GO:0043231; GO:0048471	0.4832	1484	TRUE	-0.8341	2e-17	6.43e-16	5173	5862	6186	6997	5815	6329	3064	2479	2867	3149	3512	2964	16250	18980	16680	69670	69740	82690	180.2	198.8	213.1	279	232.3	259.3	107.7	92.74	102.5	130.1	144.4	123.2
ENSMUSG00000039157	ENSMUSG00000039157	Fam102a	protein_coding	+	2	32535332	32569756	protein_coding	family with sequence similarity 102, member A [Source:MGI Symbol;Acc:MGI:2138935]	FAM102A	GO:0008150	GO:0003674	GO:0005575	0.6	2736	TRUE	0.7383	2.16e-17	6.92e-16	2350	2434	2172	3665	3653	3575	1384	1720	1671	3961	3690	3943	2071	1985	1837	2395	2101	2579	44.38	44.76	40.58	79.25	79.12	79.42	26.39	34.89	32.39	88.72	82.3	88.91
ENSMUSG00000018796	ENSMUSG00000018796	Acsl1	protein_coding	+	8	46471041	46536051	protein_coding	acyl-CoA synthetase long-chain family member 1 [Source:MGI Symbol;Acc:MGI:102797]	ACSL1	GO:0001676; GO:0006629; GO:0006631; GO:0006641; GO:0008152; GO:0008610; GO:0010033; GO:0015908; GO:0033211; GO:0042178; GO:0044539; GO:0071902	GO:0000166; GO:0003824; GO:0004467; GO:0005524; GO:0016874; GO:0043758	GO:0005739; GO:0005741; GO:0005777; GO:0005778; GO:0005783; GO:0005886; GO:0016020; GO:0016021; GO:0043231	0.4997	2137	TRUE	-1.052	2.19e-17	6.98e-16	1575	1808	1446	678.3	575.6	745.7	1482	1464	1453	712.3	872.9	743.1	1323	1372	1358	1622	2124	1695	38.09	42.57	34.58	18.78	15.96	21.21	36.19	38.01	36.05	20.43	24.93	21.45
ENSMUSG00000036123	ENSMUSG00000036123	Slc9a3	protein_coding	+	13	74121515	74166064	protein_coding	solute carrier family 9 (sodium/hydrogen exchanger), member 3 [Source:MGI Symbol;Acc:MGI:105064]	SLC9A3	GO:0002028; GO:0006814; GO:0006885; GO:0006898; GO:0035725; GO:1902600	GO:0015385; GO:0030165	GO:0005886; GO:0005903; GO:0016324; GO:0031526; GO:0031988; GO:0070062	0.5285	2490	TRUE	-1.55	2.2e-17	7.01e-16	752.2	1133	724	565.6	456.1	567.9	707.6	1406	1204	277.7	353	261.5	390	526.2	183.6	155.4	148	140	15.61	22.91	14.87	13.44	10.86	13.87	14.83	31.35	25.65	6.835	8.653	6.482
ENSMUSG00000030772	ENSMUSG00000030772	Dkk3	protein_coding	-	7	112116019	112159057	protein_coding	dickkopf homolog 3 (Xenopus laevis) [Source:MGI Symbol;Acc:MGI:1354952]	DKK3	GO:0007275; GO:0016055; GO:0030178; GO:0032348; GO:0045892; GO:0090090; GO:2000065		GO:0005576; GO:0005615	0.51	3357	TRUE	-0.9256	2.37e-17	7.53e-16	1962	2318	1884	8590	7923	7562	1038	872.1	850	1001	1170	1070	2536	3202	2506	14530	15760	14610	30.2	34.75	28.69	151.4	139.9	137	16.14	14.42	13.43	18.28	21.27	19.67
ENSMUSG00000001403	ENSMUSG00000001403	Ube2c	protein_coding	+	2	164769898	164778822	protein_coding	ubiquitin-conjugating enzyme E2C [Source:MGI Symbol;Acc:MGI:1915862]	UBE2C	GO:0000209; GO:0006511; GO:0007049; GO:0007067; GO:0008054; GO:0010458; GO:0010994; GO:0016567; GO:0030071; GO:0031145; GO:0031536; GO:0051301; GO:0070936; GO:0070979	GO:0000166; GO:0004842; GO:0005524; GO:0016874; GO:0031625; GO:0061630; GO:0061631	GO:0005634; GO:0005680; GO:0005737	0.5345	1579	TRUE	1.213	2.4e-17	7.61e-16	329.5	303.9	256.1	469.9	454.2	541.3	440.7	454.8	455.5	676.8	657.9	745	8.039	9.61	12.19	11.86	8.132	6.486	10.78	9.687	8.292	17.61	17.05	20.84	14.57	15.99	15.3	26.27	25.43	29.11
ENSMUSG00000002944	ENSMUSG00000002944	Cd36	protein_coding	-	5	17781690	17888801	protein_coding	CD36 antigen [Source:MGI Symbol;Acc:MGI:107899]	CD36	GO:0000122; GO:0001676; GO:0001954; GO:0002221; GO:0003085; GO:0006631; GO:0006641; GO:0006810; GO:0006898; GO:0006910; GO:0007155; GO:0007165; GO:0007166; GO:0007263; GO:0009612; GO:0010629; GO:0010744; GO:0010886; GO:0015908; GO:0015909; GO:0015911; GO:0016525; GO:0019395; GO:0019915; GO:0019934; GO:0030194; GO:0030301; GO:0032735; GO:0032755; GO:0032760; GO:0034381; GO:0034383; GO:0042953; GO:…	GO:0005041; GO:0005515; GO:0008035; GO:0008289; GO:0030169; GO:0050431; GO:0070053; GO:0070538; GO:0070892; GO:0071813	GO:0005615; GO:0005622; GO:0005739; GO:0005783; GO:0005794; GO:0005886; GO:0005901; GO:0009897; GO:0009986; GO:0016020; GO:0016021; GO:0042383; GO:0043231; GO:0043234; GO:0045121; GO:0045177	0.3959	2511	TRUE	-1.306	2.52e-17	7.97e-16	546.4	623.9	712.2	330.9	415.9	659.4	711.9	901.3	725.9	267.7	238.5	247.9	424.2	460.5	451.5	604.3	1891	549.7	11.25	12.51	14.5	7.799	9.817	15.97	14.8	19.93	15.34	6.536	5.798	6.092
ENSMUSG00000024236	ENSMUSG00000024236	Svil	protein_coding	+	18	4920540	5119299	protein_coding	supervillin [Source:MGI Symbol;Acc:MGI:2147319]	SVIL	GO:0007010; GO:0007519	GO:0003779; GO:0051015	GO:0005634; GO:0005737; GO:0005856; GO:0005886; GO:0005925; GO:0015629; GO:0016020; GO:0030054; GO:0042995; GO:0043034	0.5051	4025	TRUE	-0.9725	2.66e-17	8.38e-16	1343	1191	1129	481.1	454.8	516.1	518	1144	1036	607.6	678.5	581.9	2416	2547	2687	1631	1713	1239	17.24	14.9	14.34	7.073	6.698	7.795	6.716	15.77	13.65	9.253	10.29	8.921
ENSMUSG00000027375	ENSMUSG00000027375	Mal	protein_coding	-	2	127633226	127656695	protein_coding	myelin and lymphocyte protein, T cell differentiation protein [Source:MGI Symbol;Acc:MGI:892970]	MAL	GO:0042552; GO:1902043	GO:0019911	GO:0005783; GO:0005794; GO:0005886; GO:0016020; GO:0016021; GO:0019898; GO:0045121	0.5193	1632	TRUE	-1.321	2.78e-17	8.74e-16	65930	67830	75680	19920	16610	18880	40020	34950	41670	26260	30840	26530	41860	49150	42020	40160	34520	33930	2088	2092	2371	722.3	603.1	703.4	1280	1189	1355	986.5	1153	1003
ENSMUSG00000026923	ENSMUSG00000026923	Notch1	protein_coding	-	2	26457903	26516663	protein_coding	notch 1 [Source:MGI Symbol;Acc:MGI:97363]	NOTCH1	GO:0000122; GO:0001525; GO:0001701; GO:0001708; GO:0001837; GO:0001889; GO:0001947; GO:0002040; GO:0002051; GO:0002052; GO:0002437; GO:0003157; GO:0003160; GO:0003162; GO:0003169; GO:0003180; GO:0003181; GO:0003184; GO:0003192; GO:0003198; GO:0003203; GO:0003207; GO:0003208; GO:0003209; GO:0003213; GO:0003214; GO:0003219; GO:0003222; GO:0003241; GO:0003256; GO:0003264; GO:0003270; GO:0003273; GO:…	GO:0001047; GO:0001190; GO:0003682; GO:0003700; GO:0004857; GO:0004872; GO:0005112; GO:0005509; GO:0005515; GO:0019899; GO:0031490; GO:0043565; GO:0046872; GO:0046982	GO:0001669; GO:0002193; GO:0005623; GO:0005634; GO:0005737; GO:0005783; GO:0005794; GO:0005886; GO:0005887; GO:0009986; GO:0016020; GO:0016021; GO:0031410; GO:0043235; GO:0071944	0.5463	4710	TRUE	0.916	2.82e-17	8.87e-16	2228	1869	1633	2618	3258	3072	1377	2480	2377	3738	3409	3676	1179	1350	1032	1164	1269	1346	24.44	19.97	17.73	32.89	41	39.65	15.26	29.22	26.77	48.64	44.18	48.16
ENSMUSG00000027223	ENSMUSG00000027223	Mapk8ip1	protein_coding	-	2	92383676	92401263	protein_coding	mitogen-activated protein kinase 8 interacting protein 1 [Source:MGI Symbol;Acc:MGI:1309464]	MAPK8IP1	GO:0006355; GO:0007165; GO:0007258; GO:0009967; GO:0016192; GO:0043066; GO:0043508; GO:0046328; GO:0046329; GO:2001243	GO:0005078; GO:0005515; GO:0008432; GO:0019894; GO:0019901; GO:0031434; GO:0031435; GO:0042802	GO:0005634; GO:0005737; GO:0005739; GO:0005783; GO:0005829; GO:0016020; GO:0030424; GO:0030425; GO:0043005; GO:0044294; GO:0044295; GO:0044297; GO:0044302; GO:0045202; GO:0048471	0.6022	3102	TRUE	-0.8808	3.21e-17	1.01e-15	14540	15170	13230	6909	6212	6409	11900	10080	10630	7563	8213	7486	12170	14750	11780	16100	15540	16870	242.3	246.2	218.1	131.8	118.7	125.6	200.2	180.4	181.8	149.4	161.6	148.9
ENSMUSG00000046295	ENSMUSG00000046295	Ankle1	protein_coding	+	8	71406010	71409904	protein_coding	ankyrin repeat and LEM domain containing 1 [Source:MGI Symbol;Acc:MGI:1918775]	ANKLE1	GO:0008150	GO:0003674	GO:0005575	0.5821	1749	TRUE	1.672	3.25e-17	1.02e-15	82.07	66.07	82.93	99.9	118.8	189	93.33	131.7	93.64	264.5	244.6	216.4	1.197	9.281	4.008	9.679	7.351	5.343	2.424	1.9	2.423	3.378	4.025	6.566	2.784	4.177	2.839	9.267	8.534	7.63
ENSMUSG00000020717	ENSMUSG00000020717	Pecam1	protein_coding	-	11	106654217	106750628	protein_coding	platelet/endothelial cell adhesion molecule 1 [Source:MGI Symbol;Acc:MGI:97537]	PECAM1	GO:0002687; GO:0006909; GO:0007155; GO:0007266; GO:0030334; GO:0030837; GO:0034260; GO:0042060; GO:0042523; GO:0050732; GO:0050904	GO:0005515	GO:0005615; GO:0005622; GO:0005886; GO:0009897; GO:0009986; GO:0016020; GO:0016021; GO:0030054; GO:0030485; GO:0045121; GO:0070062; GO:0071944	0.4984	2472	TRUE	-1.105	3.36e-17	1.05e-15	854.7	864.9	909.8	357.5	400.6	564.2	1011	1089	923	348.3	466.6	399.7	1218	1324	1074	868.7	1447	731.8	17.86	17.6	18.81	8.554	9.602	13.87	21.33	24.44	19.8	8.633	11.52	9.973
ENSMUSG00000027195	ENSMUSG00000027195	Hsd17b12	protein_coding	-	2	94032689	94157964	protein_coding	hydroxysteroid (17-beta) dehydrogenase 12 [Source:MGI Symbol;Acc:MGI:1926967]	HSD17B12	GO:0006629; GO:0006694; GO:0008152; GO:0010811; GO:0030198; GO:0055114	GO:0001968; GO:0004303; GO:0005518; GO:0008201; GO:0016491	GO:0005578; GO:0005783; GO:0016020; GO:0016021	0.4511	1902	TRUE	-0.7123	3.71e-17	1.16e-15	4210	4316	4394	3201	2964	3082	3392	2916	3364	2509	2639	2709	2158	2410	2224	3165	3240	2970	114.4	114.2	118.1	99.6	92.36	98.51	93.07	85.12	93.83	80.86	84.69	87.89
ENSMUSG00000047881	ENSMUSG00000047881	Rell1	protein_coding	-	5	63908896	63968894	protein_coding	RELT-like 1 [Source:MGI Symbol;Acc:MGI:2140767]	RELL1	GO:0008150	GO:0003674	GO:0005886; GO:0015630; GO:0016020; GO:0016021	0.4817	2272	TRUE	-0.956	4.2e-17	1.3e-15	1235	1550	1301	2021	2098	1797	872.2	844.2	934	703.5	688.1	711.1	1806	1757	1771	1680	1571	1581	28.08	34.34	29.27	52.63	54.71	48.07	20.03	20.62	21.81	18.98	18.48	19.31
ENSMUSG00000002007	ENSMUSG00000002007	Srpk3	protein_coding	+	X	73774405	73778925	protein_coding	serine/arginine-rich protein specific kinase 3 [Source:MGI Symbol;Acc:MGI:1891338]	SRPK3	GO:0006468; GO:0007275; GO:0007517; GO:0007519; GO:0016310; GO:0030154; GO:0060537	GO:0000166; GO:0004672; GO:0004674; GO:0005524; GO:0016301; GO:0016740	GO:0005575	0.5492	1427	TRUE	1.491	4.37e-17	1.35e-15	287.8	333.4	264.9	226.5	267.5	344.4	473.6	429.9	329.2	1043	819.3	640.7	240.6	219.9	195.8	161.7	108.5	143.9	10.42	11.76	9.491	9.392	11.11	14.67	17.32	16.72	12.24	44.82	35.04	27.71
ENSMUSG00000036580	ENSMUSG00000036580	Spg20	protein_coding	+	3	55112108	55137322	protein_coding	spastic paraplegia 20, spartin (Troyer syndrome) homolog (human) [Source:MGI Symbol;Acc:MGI:2139806]		GO:0000910; GO:0030514; GO:0034389; GO:0048698; GO:0050905; GO:0051881; GO:0060612	GO:0005515	GO:0005737; GO:0005741; GO:0005811; GO:0045202	0.4964	2558	TRUE	-0.7959	4.98e-17	1.54e-15	3437	3976	3228	2347	2136	2104	3255	3180	3688	2077	2018	2027	5640	6565	4942	4586	4123	4187	69.42	78.21	64.51	54.28	49.48	50	66.39	68.98	76.47	49.75	48.13	48.89
ENSMUSG00000075289	ENSMUSG00000075289	Carns1	protein_coding	-	19	4164324	4175479	protein_coding	carnosine synthase 1 [Source:MGI Symbol;Acc:MGI:2147595]	CARNS1	GO:0035499	GO:0000166; GO:0005524; GO:0016874; GO:0016887; GO:0046872; GO:0047730	GO:0005575	0.5834	3968	TRUE	-0.9876	5.03e-17	1.55e-15	3395	3470	3243	1823	2066	1905	1623	2116	2041	1837	1898	1354	3172	3042	2652	3631	3010	3307	44.22	44.02	41.79	27.18	30.87	29.19	21.35	29.61	27.29	28.37	29.2	21.06
ENSMUSG00000032046	ENSMUSG00000032046	Abhd12	protein_coding	-	2	150832493	150904741	protein_coding	abhydrolase domain containing 12 [Source:MGI Symbol;Acc:MGI:1923442]	ABHD12	GO:0006660; GO:0007628; GO:0010996; GO:0046464	GO:0016787; GO:0047372	GO:0005739; GO:0016020; GO:0016021; GO:0032281	0.5358	1123	TRUE	-0.7084	5.18e-17	1.59e-15	3292	3364	3114	3406	3329	2901	3521	2952	3134	1951	1981	2036	2431	3034	3485	7195	5285	7628	151.4	150.7	141.7	179.4	175.6	157	163.6	145.9	148	106.4	107.6	111.8
ENSMUSG00000042286	ENSMUSG00000042286	Stab1	protein_coding	-	14	31139013	31168641	protein_coding	stabilin 1 [Source:MGI Symbol;Acc:MGI:2178742]	STAB1	GO:0006898; GO:0006954; GO:0007155; GO:0007267; GO:0016525; GO:0042742	GO:0005041; GO:0005044; GO:0005540; GO:0030169	GO:0005737; GO:0005887; GO:0016020; GO:0016021	0.5583	2119	TRUE	-0.9725	5.31e-17	1.63e-15	1724	1790	1569	1357	1633	1727	1102	1313	1084	964.3	775.2	849.8	831.9	903.4	683.7	1193	1169	1791	42.04	42.5	37.84	37.88	45.68	49.55	27.13	34.39	27.12	27.89	22.32	24.74
ENSMUSG00000004415	ENSMUSG00000004415	Col26a1	protein_coding	-	5	136741759	136883209	protein_coding	collagen, type XXVI, alpha 1 [Source:MGI Symbol;Acc:MGI:2155345]	COL26A1	GO:0010811	GO:0005515	GO:0005576; GO:0005578; GO:0005581; GO:0005783; GO:0005794; GO:0031012	0.5884	1514	TRUE	-0.8058	5.64e-17	1.73e-15	3867	3364	4085	1347	1333	1247	3471	2832	3306	2116	2233	2095	523.6	501.7	450	588.8	484.5	641.7	132	111.8	137.9	52.65	52.18	50.08	119.6	103.8	115.8	85.66	90.03	85.38
ENSMUSG00000024725	ENSMUSG00000024725	Ostf1	protein_coding	-	19	18579328	18631789	protein_coding	osteoclast stimulating factor 1 [Source:MGI Symbol;Acc:MGI:700012]	OSTF1	GO:0008150	GO:0017124	GO:0005737; GO:0070062	0.4764	2019	TRUE	-0.9269	6.23e-17	1.9e-15	2506	3272	2796	1845	1774	1607	3014	2602	2938	1461	1625	1413	1630	1741	1795	1673	1562	1457	64.14	81.56	70.8	54.07	52.08	48.39	77.9	71.54	77.19	44.34	49.12	43.18
ENSMUSG00000022505	ENSMUSG00000022505	Emp2	protein_coding	-	16	10281749	10313968	protein_coding	epithelial membrane protein 2 [Source:MGI Symbol;Acc:MGI:1098726]	EMP2	GO:0001765; GO:0001913; GO:0001952; GO:0001954; GO:0003093; GO:0007015; GO:0007155; GO:0007160; GO:0007566; GO:0008219; GO:0008284; GO:0010594; GO:0016477; GO:0032060; GO:0032147; GO:0034394; GO:0043534; GO:0043549; GO:0045022; GO:0045765; GO:0070252; GO:0070836; GO:0072659; GO:2001046; GO:2001212	GO:0005178; GO:0019900; GO:0019901	GO:0005634; GO:0005737; GO:0005794; GO:0005886; GO:0005901; GO:0009986; GO:0016020; GO:0016021; GO:0016324; GO:0031410; GO:0045121; GO:0045177	0.5041	3440	TRUE	-0.7989	6.34e-17	1.93e-15	9424	9011	10380	5485	5305	4960	3604	3644	4076	5359	5747	5405	8190	8376	8128	8054	6800	6678	141.6	131.8	154.4	94.36	91.41	87.66	54.67	58.8	62.86	95.5	102	96.96
ENSMUSG00000037868	ENSMUSG00000037868	Egr2	protein_coding	+	10	67535475	67542188	protein_coding	early growth response 2 [Source:MGI Symbol;Acc:MGI:95296]	EGR2	GO:0006351; GO:0006355; GO:0006366; GO:0006611; GO:0007622; GO:0008045; GO:0014037; GO:0021569; GO:0021612; GO:0021660; GO:0021666; GO:0030278; GO:0032868; GO:0035284; GO:0035914; GO:0042552; GO:0043066; GO:0045444; GO:0045893; GO:0045944; GO:0048168; GO:0071310; GO:0071320; GO:0071371	GO:0000978; GO:0001077; GO:0001102; GO:0003676; GO:0003677; GO:0003682; GO:0003700; GO:0005515; GO:0008766; GO:0016874; GO:0018169; GO:0031625; GO:0043773; GO:0043774; GO:0044212; GO:0046872; GO:0070735; GO:0070736; GO:0070737; GO:0070738; GO:0070739; GO:0070740; GO:0071837	GO:0005634; GO:0005737	0.5448	1564	TRUE	-0.782	7.26e-17	2.21e-15	4520	5412	5156	2821	2881	2383	7657	6686	6530	2728	2898	3117	6021	6232	4756	4139	2860	3673	149.3	174.1	168.5	106.7	109.2	92.58	255.4	237.2	221.4	106.9	113.1	122.9
ENSMUSG00000091228	ENSMUSG00000091228	Gm20390	protein_coding	-	11	93949819	93968293	protein_coding	predicted gene 20390 [Source:MGI Symbol;Acc:MGI:5141855]		GO:0006163; GO:0006165; GO:0006220; GO:0009142; GO:0042981	GO:0004550	GO:0005622; GO:0005829	0.5489	991	TRUE	1.025	7.34e-17	2.23e-15	598.6	532.7	669.3	1070	1009	1125	649.7	724.8	663.7	1272	1079	1270	322.6	396.9	534.8	555.8	675.6	610.7	31.22	27.06	34.53	63.9	60.38	68.99	34.22	40.6	35.53	78.69	66.45	79.05
ENSMUSG00000032657	ENSMUSG00000032657	Fam189b	protein_coding	+	3	89183143	89189295	protein_coding	family with sequence similarity 189, member B [Source:MGI Symbol;Acc:MGI:1915771]	FAM189B	GO:0008150	GO:0050699	GO:0005575; GO:0016020; GO:0016021	0.5882	1794	TRUE	1.412	7.6e-17	2.3e-15	190.5	169.4	153	429.5	412.1	429.5	173.2	145.4	151.4	486.8	442.4	447.5	179	162.4	563.1	155.4	159.2	195.2	5.487	4.752	4.359	14.17	13.61	14.56	5.036	4.497	4.478	16.63	15.05	15.39
ENSMUSG00000021669	ENSMUSG00000021669	Col4a3bp	protein_coding	+	13	96542618	96640167	protein_coding	collagen, type IV, alpha 3 (Goodpasture antigen) binding protein [Source:MGI Symbol;Acc:MGI:1915268]	COL4A3BP	GO:0000902; GO:0001701; GO:0003007; GO:0006672; GO:0006810; GO:0006869; GO:0006936; GO:0007029; GO:0007165; GO:0008283; GO:0016310; GO:0034976; GO:0035621; GO:0055088; GO:0070584	GO:0008289; GO:0016301; GO:0035620; GO:0070273; GO:0097001	GO:0005654; GO:0005737; GO:0005739; GO:0005783; GO:0005794; GO:0005829; GO:0048471	0.431	4562	TRUE	-0.7964	8.89e-17	2.68e-15	1881	2017	2037	1797	1856	1542	1414	1573	1675	1076	1185	1141	1953	1940	1998	1675	1415	1494	21.31	22.25	22.82	23.3	24.11	20.55	16.18	19.14	19.47	14.45	15.86	15.43
ENSMUSG00000028701	ENSMUSG00000028701	Lurap1	protein_coding	-	4	116132406	116144609	protein_coding	leucine rich adaptor protein 1 [Source:MGI Symbol;Acc:MGI:1915325]	LURAP1	GO:0001819; GO:0016477; GO:0031032; GO:0043123	GO:0003674	GO:0005737; GO:0042641	0.4843	5742	TRUE	-0.7798	9.66e-17	2.91e-15	2931	2712	2655	1981	1750	2021	1470	2002	1824	1602	1715	1507	1979	2576	2180	3481	3344	3506	26.38	23.77	23.64	20.41	18.06	21.4	13.36	19.36	16.85	17.11	18.23	16.2
ENSMUSG00000001020	ENSMUSG00000001020	S100a4	protein_coding	+	3	90603771	90606045	protein_coding	S100 calcium binding protein A4 [Source:MGI Symbol;Acc:MGI:1330282]	S100A4	GO:0043123	GO:0003779; GO:0005509; GO:0005515; GO:0042802; GO:0044822; GO:0046872; GO:0048306; GO:0050786	GO:0005615; GO:0005634; GO:0043005; GO:0048471; GO:0070062	0.4975	417	TRUE	1.423	9.71e-17	2.92e-15	504.4	322.3	559.8	1884	1570	1332	341.8	352.3	330.4	1349	1133	1189	1736	1527	1703	2172	2098	2564	62.51	38.91	68.64	267.3	223.2	194.3	42.78	46.89	42.03	198.2	165.9	175.9
ENSMUSG00000024076	ENSMUSG00000024076	Vit	protein_coding	+	17	78508063	78627409	protein_coding	vitrin [Source:MGI Symbol;Acc:MGI:1921449]	VIT	GO:0010811; GO:0030198	GO:0005539	GO:0005576; GO:0005578; GO:0005614	0.4978	2720	TRUE	-2.369	9.75e-17	2.92e-15	292	268.9	556.2	25.83	15.26	91.95	318.5	255.9	343.9	53.71	89.45	69.27	3106	4227	3280	1877	1711	1646	5.548	4.976	10.46	0.5619	0.3325	2.055	6.111	5.222	6.708	1.21	2.007	1.572
ENSMUSG00000029571	ENSMUSG00000029571	Tmem106b	protein_coding	+	6	13069759	13089269	protein_coding	transmembrane protein 106B [Source:MGI Symbol;Acc:MGI:1919150]	TMEM106B	GO:0006810; GO:0032418; GO:0048813	GO:0003674	GO:0005764; GO:0005765; GO:0005768; GO:0016020; GO:0016021; GO:0043231; GO:0070062	0.4573	1689	TRUE	-0.6811	9.81e-17	2.93e-15	5015	5147	5085	4156	4232	3808	3283	3198	3549	3004	3355	3122	4903	5117	4926	5564	5104	4700	153.4	153.4	153.9	145.6	148.5	137.1	101.4	105.1	111.5	109	121.2	114
ENSMUSG00000052397	ENSMUSG00000052397	Ezr	protein_coding	-	17	6738041	6782784	protein_coding	ezrin [Source:MGI Symbol;Acc:MGI:98931]	EZR	GO:0001951; GO:0003376; GO:0008360; GO:0010628; GO:0010737; GO:0030033; GO:0031532; GO:0031623; GO:0032532; GO:0035088; GO:0040018; GO:0046847; GO:0048015; GO:0050714; GO:0050852; GO:0051017; GO:0061028; GO:0071320; GO:0072697; GO:0090002; GO:0090004; GO:1900041; GO:1902115; GO:1902896; GO:1902966; GO:1903364; GO:2000643	GO:0003779; GO:0005515; GO:0008017; GO:0008092; GO:0019904; GO:0032403; GO:0034236; GO:0034237; GO:0044548; GO:0044822; GO:0050839; GO:0051015	GO:0001726; GO:0001772; GO:0001931; GO:0005615; GO:0005622; GO:0005730; GO:0005737; GO:0005768; GO:0005829; GO:0005856; GO:0005884; GO:0005886; GO:0005902; GO:0005903; GO:0005925; GO:0015629; GO:0016020; GO:0016323; GO:0016324; GO:0019898; GO:0030175; GO:0030315; GO:0031528; GO:0031982; GO:0036064; GO:0042995; GO:0043209; GO:0044297; GO:0044393; GO:0044853; GO:0045121; GO:0045177; GO:0048471; GO:…	0.5278	3164	TRUE	0.7766	1.03e-16	3.07e-15	4118	3486	3514	6811	7509	5697	5598	4628	4465	6235	6096	6678	1379	1280	1155	2124	1716	1717	67.27	55.46	56.78	127.4	140.7	109.5	92.34	81.2	74.87	120.8	117.6	130.2
ENSMUSG00000075590	ENSMUSG00000075590	Nrbp2	protein_coding	-	15	76085595	76090013	protein_coding	nuclear receptor binding protein 2 [Source:MGI Symbol;Acc:MGI:2385017]		GO:0006468; GO:0007399; GO:0043524	GO:0003674; GO:0004672; GO:0005524	GO:0005737	0.5343	2495	TRUE	-1.129	1.13e-16	3.36e-15	4690	6591	5451	2436	2920	3383	7513	7604	6822	2697	2881	2052	8850	10160	8455	9086	7552	8448	97.14	133	111.7	57.77	69.37	82.45	157.1	169.2	145.1	66.26	70.49	50.75
ENSMUSG00000044033	ENSMUSG00000044033	Ccdc141	protein_coding	-	2	77009902	77170636	protein_coding	coiled-coil domain containing 141 [Source:MGI Symbol;Acc:MGI:1919735]	CCDC141	GO:0021799; GO:0051642	GO:0005515	GO:0005737; GO:0005813	0.4712	2425	TRUE	1.288	1.2e-16	3.56e-15	236.4	301.1	214.9	370.8	280.6	455.5	148.4	208.3	234.7	616	612	628.4	161.2	187.8	243.4	107.6	116.3	130.9	5.038	6.249	4.531	9.048	6.859	11.42	3.193	4.767	5.135	15.57	15.4	15.99
ENSMUSG00000024935	ENSMUSG00000024935	Slc1a1	protein_coding	+	19	28835049	28913960	protein_coding	solute carrier family 1 (neuronal/epithelial high affinity glutamate transporter, system Xag), member 1 [Source:MGI Symbol;Acc:MGI:105083]	SLC1A1	GO:0006810; GO:0006835; GO:0015813; GO:0035725; GO:0042883; GO:0051260; GO:0051938; GO:0070779; GO:0089711; GO:1903712	GO:0005313; GO:0005515; GO:0015293; GO:0015501; GO:0016595; GO:0017153; GO:0033229	GO:0005886; GO:0016020; GO:0016021; GO:0016324; GO:0070062	0.5021	2192	TRUE	2.173	1.29e-16	3.83e-15	28.1	22.87	41.2	119.7	103.9	98.34	9.101	4.976	10.93	137	131.4	121.8	3.432	11.29	4.474	34.73	22.32	31.02	0.6624	0.5251	0.961	3.231	2.808	2.727	0.2166	0.126	0.2646	3.83	3.659	3.43
ENSMUSG00000024140	ENSMUSG00000024140	Epas1	protein_coding	+	17	86753907	86833410	protein_coding	endothelial PAS domain protein 1 [Source:MGI Symbol;Acc:MGI:109169]	EPAS1	GO:0001525; GO:0001666; GO:0001892; GO:0001974; GO:0002027; GO:0006351; GO:0006355; GO:0006366; GO:0006979; GO:0007005; GO:0007275; GO:0007601; GO:0030097; GO:0030154; GO:0030218; GO:0030324; GO:0042415; GO:0043129; GO:0043619; GO:0045944; GO:0048469; GO:0048625; GO:0055072; GO:0071456	GO:0001077; GO:0003677; GO:0003700; GO:0005515; GO:0008134; GO:0035035; GO:0043565; GO:0046982; GO:0046983	GO:0005634; GO:0005667; GO:0005737; GO:0016607	0.5259	5309	TRUE	-0.9988	1.29e-16	3.83e-15	742.4	749.3	766.2	475.3	449.4	560.5	867.4	826.6	855.5	366.5	409.6	349.9	2436	2578	2254	1721	2277	1703	7.227	7.103	7.379	5.298	5.018	6.419	8.526	8.643	8.549	4.231	4.71	4.067
ENSMUSG00000031673	ENSMUSG00000031673	Cdh11	protein_coding	-	8	102632995	102785111	protein_coding	cadherin 11 [Source:MGI Symbol;Acc:MGI:99217]	CDH11	GO:0007155; GO:0007156; GO:0021957	GO:0005509; GO:0046872	GO:0005737; GO:0005886; GO:0016020; GO:0016021; GO:0070062	0.4471	4216	TRUE	0.8499	1.49e-16	4.41e-15	1642	1664	1486	761.2	723.4	1147	2054	2047	2051	2612	2799	3218	272.1	225.2	351.9	138	160.3	162.5	20.13	19.86	18.02	10.68	10.17	16.55	25.42	26.96	25.81	37.97	40.52	47.1
ENSMUSG00000031791	ENSMUSG00000031791	Tmem38a	protein_coding	+	8	72572103	72587282	protein_coding	transmembrane protein 38A [Source:MGI Symbol;Acc:MGI:1921416]	TMEM38A	GO:0006810; GO:0006811; GO:0006813; GO:0015672; GO:0071805	GO:0005261; GO:0005267; GO:0015269	GO:0005634; GO:0016020; GO:0016021; GO:0016529; GO:0070062	0.5325	2094	TRUE	-0.9678	1.71e-16	5.04e-15	1265	1163	1433	376.7	404.2	386.3	1022	892	1093	606.4	703.6	649.1	859.7	875.7	852.3	556.9	505.9	493.2	31.23	27.95	35	10.65	11.44	11.22	25.48	23.65	27.7	17.75	20.51	19.13
ENSMUSG00000058013	ENSMUSG00000058013	2011-09-01	protein_coding	+	5	93093457	93174958	protein_coding	septin 11 [Source:MGI Symbol;Acc:MGI:1277214]	2011-09-01	GO:0007049; GO:0051291; GO:0051301	GO:0000166; GO:0003674; GO:0005525	GO:0001725; GO:0005737; GO:0005856; GO:0030054; GO:0042995; GO:0045202; GO:0070062	0.4768	5008	TRUE	-0.7461	1.84e-16	5.41e-15	5110	4446	4800	2734	2361	2843	4234	4586	4876	2833	2938	2764	3711	3974	3809	4073	3790	4379	52.73	44.69	49.01	32.31	27.94	34.52	44.12	50.83	51.65	34.67	35.81	34.05
ENSMUSG00000041378	ENSMUSG00000041378	Cldn5	protein_coding	+	16	18776847	18778260	protein_coding	claudin 5 [Source:MGI Symbol;Acc:MGI:1276112]	CLDN5	GO:0016337; GO:0042552	GO:0005198; GO:0005515	GO:0005886; GO:0005911; GO:0005923; GO:0016020; GO:0016021; GO:0030054; GO:0033270; GO:0043220; GO:0070062	0.6054	1414	TRUE	-1.389	1.87e-16	5.49e-15	285	306.6	261.9	108	153.3	168.6	256.9	337.9	279.4	113.3	112.1	101.9	1433	1517	1377	844.9	740.2	574.1	10.42	10.91	9.471	4.518	6.426	7.248	9.48	13.27	10.48	4.912	4.839	4.446
ENSMUSG00000055675	ENSMUSG00000055675	Kbtbd11	protein_coding	+	8	15011025	15033333	protein_coding	kelch repeat and BTB (POZ) domain containing 11 [Source:MGI Symbol;Acc:MGI:1922151]	KBTBD11	GO:0008150	GO:0003674	GO:0005575	0.5528	6334	TRUE	1.04	1.97e-16	5.76e-15	792.5	840.3	618	860.2	793.9	671.1	1236	897.6	881.2	1664	1410	1583	420.7	472.8	440.4	1098	1050	1483	6.466	6.677	4.988	8.036	7.429	6.442	10.19	7.866	7.381	16.1	13.58	15.42
ENSMUSG00000044551	ENSMUSG00000044551	9930012K11Rik	protein_coding	-	14	70154405	70159502	protein_coding	RIKEN cDNA 9930012K11 gene [Source:MGI Symbol;Acc:MGI:2145726]	C8orf58	GO:0008150	GO:0003674		0.5236	1461	TRUE	-1.627	2.03e-16	5.92e-15	183.5	244.7	200.1	70.42	66.47	106.8	155.3	144.1	167.1	68.48	63.22	71.43	318.1	453.3	328.7	303.7	211.9	219.6	6.492	8.43	7.004	2.852	2.697	4.446	5.546	5.476	6.066	2.873	2.641	3.017
ENSMUSG00000004319	ENSMUSG00000004319	Clcn3	protein_coding	-	8	60910389	60983300	protein_coding	chloride channel 3 [Source:MGI Symbol;Acc:MGI:103555]	CLCN3	GO:0006810; GO:0006811; GO:0006821; GO:0006911; GO:0008344; GO:0034220; GO:0034765; GO:0035249; GO:0044070; GO:0045494; GO:0045794; GO:0051932; GO:0055085; GO:0070050; GO:0097401; GO:1902476; GO:1903428; GO:1903959	GO:0000166; GO:0005216; GO:0005244; GO:0005247; GO:0005254; GO:0005524; GO:0015297; GO:0030165; GO:0046982; GO:0072320	GO:0005622; GO:0005623; GO:0005768; GO:0005769; GO:0005770; GO:0005794; GO:0005886; GO:0008021; GO:0009897; GO:0012506; GO:0016020; GO:0016021; GO:0016324; GO:0030141; GO:0031410; GO:0042581; GO:0043679; GO:0045202; GO:0045335; GO:0060077	0.4326	4601	TRUE	-0.74	2.05e-16	5.96e-15	4112	4155	4621	2352	2208	2038	3173	3251	3443	2447	2667	2569	3892	3881	3827	3984	3390	3550	46.19	45.45	51.35	30.24	28.44	26.92	35.99	39.22	39.7	32.59	35.38	34.45
ENSMUSG00000020902	ENSMUSG00000020902	Ntn1	protein_coding	-	11	68209364	68400823	protein_coding	netrin 1 [Source:MGI Symbol;Acc:MGI:105088]	NTN1	GO:0001764; GO:0006915; GO:0007409; GO:0007411; GO:0008284; GO:0016337; GO:0030334; GO:0030517; GO:0030879; GO:0033564; GO:0040023; GO:0042472; GO:0045773; GO:0060603	GO:0005515	GO:0005576; GO:0005578; GO:0005604; GO:0005737; GO:0071944	0.6224	4185	TRUE	1.356	2.12e-16	6.17e-15	244.7	255.5	182.2	250	228.5	514.7	409.2	347.9	185.6	519.2	669	584	777.7	613.6	468.7	644.5	653	653.8	3.022	3.072	2.225	3.534	3.236	7.477	5.103	4.614	2.353	7.604	9.757	8.61
ENSMUSG00000025648	ENSMUSG00000025648	Pfkfb4	protein_coding	+	9	108991778	109032228	protein_coding	6-phosphofructo-2-kinase/fructose-2,6-biphosphatase 4 [Source:MGI Symbol;Acc:MGI:2687284]	PFKFB4	GO:0006000; GO:0006003; GO:0008152; GO:0016310; GO:0016311; GO:0046835	GO:0000166; GO:0003824; GO:0003873; GO:0004331; GO:0005524; GO:0016301; GO:0016740; GO:0016787	GO:0005575	0.5487	1754	TRUE	1.33	2.14e-16	6.19e-15	298.9	279.7	267.8	1032	1129	788.3	158.8	260.9	230.6	855.4	621.3	654.4	230.3	247.7	248.6	221.7	195.7	253	8.803	8.021	7.803	34.78	38.12	27.31	4.724	8.253	6.971	29.88	21.61	23.01
ENSMUSG00000031385	ENSMUSG00000031385	Plxnb3	protein_coding	+	X	73757090	73772514	protein_coding	plexin B3 [Source:MGI Symbol;Acc:MGI:2154240]	PLXNB3	GO:0001938; GO:0007162; GO:0007165; GO:0007399; GO:0010593; GO:0030336; GO:0034260; GO:0050918; GO:0060326; GO:0071526	GO:0005515; GO:0017154; GO:0019904; GO:0051022	GO:0005886; GO:0016020; GO:0016021	0.5612	4957	TRUE	0.8796	2.14e-16	6.19e-15	4317	4285	3452	3123	3201	3558	3788	3903	3844	8162	7166	6830	2358	2514	2041	2965	2386	2975	45.01	43.51	35.6	37.28	38.28	43.63	39.88	43.71	41.14	100.9	88.24	85.02
ENSMUSG00000023505	ENSMUSG00000023505	Cdca3	protein_coding	+	6	124829547	124833701	protein_coding	cell division cycle associated 3 [Source:MGI Symbol;Acc:MGI:1315198]	CDCA3	GO:0007049; GO:0007067; GO:0008150; GO:0051301	GO:0003674	GO:0005575; GO:0005737	0.5438	1154	TRUE	1.02	2.17e-16	6.27e-15	429.6	470.6	476.8	600.9	550.9	815.8	560.2	559.7	545.2	955	833.6	986.3	9.122	7.195	9.131	15.79	11.15	11.56	19.24	20.52	21.12	30.81	28.29	42.97	25.33	26.92	25.06	50.72	44.08	52.73
ENSMUSG00000027715	ENSMUSG00000027715	Ccna2	protein_coding	-	3	36564865	36572150	protein_coding	cyclin A2 [Source:MGI Symbol;Acc:MGI:108069]	CCNA2	GO:0000079; GO:0007049; GO:0007067; GO:0010389; GO:0045893; GO:0048146; GO:0051301	GO:0005515; GO:0019901	GO:0001939; GO:0001940; GO:0005634; GO:0005737	0.4881	1885	TRUE	0.9212	2.25e-16	6.49e-15	889.8	871.3	747.5	1158	1023	1376	955.9	988.9	953.5	1553	1514	1696	28.52	10.28	22.32	30.77	27.39	23.12	24.39	23.26	20.27	36.36	32.17	44.38	26.46	29.12	26.83	50.48	49.04	55.52
ENSMUSG00000029373	ENSMUSG00000029373	Pf4	protein_coding	+	5	90772435	90773381	protein_coding	platelet factor 4 [Source:MGI Symbol;Acc:MGI:1888711]	PF4	GO:0002690; GO:0006461; GO:0006935; GO:0006954; GO:0006955; GO:0007186; GO:0010628; GO:0010744; GO:0016525; GO:0019221; GO:0030168; GO:0030595; GO:0030816; GO:0032496; GO:0032760; GO:0042127; GO:0043950; GO:0045347; GO:0045651; GO:0045653; GO:0045918; GO:0045944; GO:0060326; GO:0070098; GO:2001240	GO:0005125; GO:0008009; GO:0008201; GO:0045236; GO:0048248	GO:0005576; GO:0005615; GO:0031091; GO:0031982; GO:0043234	0.5017	586	TRUE	-1.806	2.31e-16	6.65e-15	212.7	154.6	206	170.2	180.3	238	131.6	130.4	130.9	46.07	64.4	51.47	180.2	71.95	139	186.2	178.4	205.5	18.76	13.28	17.97	17.18	18.24	24.69	11.72	12.36	11.85	4.819	6.708	5.42
ENSMUSG00000039831	ENSMUSG00000039831	Arhgap29	protein_coding	+	3	121952541	122016753	protein_coding	Rho GTPase activating protein 29 [Source:MGI Symbol;Acc:MGI:2443818]	ARHGAP29	GO:0007165; GO:0035556	GO:0005096; GO:0005515; GO:0030165; GO:0046872		0.4239	2006	TRUE	-1.005	2.35e-16	6.73e-15	1200	1592	1366	1014	1003	1207	1179	1132	1181	683.6	732.2	651.2	1847	2246	1922	1748	1823	1567	30.91	39.93	34.8	29.9	29.62	36.59	30.67	31.33	31.23	20.88	22.28	20.03
ENSMUSG00000053198	ENSMUSG00000053198	Prx	protein_coding	+	7	27499324	27520214	protein_coding	periaxin [Source:MGI Symbol;Acc:MGI:108176]	PRX	GO:0043484	GO:0005515	GO:0005634; GO:0005737; GO:0005886; GO:0016020; GO:0043209	0.5806	4923	TRUE	-1.49	2.44e-16	6.98e-15	142700	154900	118600	35250	32940	36730	101500	115300	119900	48040	53530	46100	108800	134300	104400	106600	87940	102600	1498	1583	1232	423.7	396.6	453.5	1076	1300	1292	598.1	663.6	577.8
ENSMUSG00000035246	ENSMUSG00000035246	Pcyt1b	protein_coding	+	X	93654863	93749951	protein_coding	phosphate cytidylyltransferase 1, choline, beta isoform [Source:MGI Symbol;Acc:MGI:2147987]	PCYT1B	GO:0001541; GO:0006629; GO:0007283; GO:0008654; GO:0009058	GO:0003824; GO:0004105; GO:0016740; GO:0016779	GO:0005783	0.4854	4877	TRUE	-1.378	2.54e-16	7.26e-15	600.6	718	726.9	307.5	282.5	298.4	210.3	278.9	344.9	230.3	324.4	227.9	1127	1111	1133	1357	1237	1432	6.364	7.409	7.62	3.73	3.433	3.719	2.251	3.174	3.751	2.895	4.059	2.884
ENSMUSG00000001786	ENSMUSG00000001786	Fbxo7	protein_coding	+	10	86021972	86051873	protein_coding	F-box protein 7 [Source:MGI Symbol;Acc:MGI:1917004]	FBXO7	GO:0000422; GO:0006626; GO:0016567; GO:0031647; GO:0045620; GO:0045736; GO:2000134	GO:0019901	GO:0000151; GO:0005634; GO:0005737; GO:0005739; GO:0005829; GO:0043234	0.505	1917	TRUE	0.7444	2.58e-16	7.36e-15	2113	2370	1981	2081	2229	2523	1675	1642	1704	3573	3538	3715	1391	1193	1304	2024	1814	2006	56.96	62.22	52.81	64.21	68.91	79.99	45.58	47.55	47.14	114.2	112.6	119.6
ENSMUSG00000031983	ENSMUSG00000031983	2310022B05Rik	protein_coding	-	8	124635766	124663369	protein_coding	RIKEN cDNA 2310022B05 gene [Source:MGI Symbol;Acc:MGI:1916801]	C1orf198	GO:0008150	GO:0003674	GO:0005737	0.5717	3297	TRUE	-0.9592	2.65e-16	7.53e-15	1108	1191	1112	649	582	700.4	962.3	826.2	913.5	529.2	572.4	647	1611	1813	1696	1470	1314	1343	17.37	18.19	17.25	11.65	10.46	12.92	15.23	13.91	14.7	9.838	10.6	12.11
ENSMUSG00000031517	ENSMUSG00000031517	Gpm6a	protein_coding	+	8	54954728	55060877	protein_coding	glycoprotein m6a [Source:MGI Symbol;Acc:MGI:107671]	GPM6A	GO:0001764; GO:0003407; GO:0007399; GO:0007416; GO:0048812; GO:0048863; GO:0051491; GO:0070588	GO:0005262	GO:0005886; GO:0016020; GO:0016021; GO:0030175; GO:0042995; GO:0043005; GO:0043025; GO:0044295; GO:0070062; GO:1903561	0.3942	3336	TRUE	-2.315	2.74e-16	7.78e-15	205.8	209.7	406.1	752.2	556.7	643.2	46.5	63.36	70.34	42.33	60.82	57.77	4479	4604	4798	4915	4624	4251	3.188	3.165	6.225	13.34	9.891	11.72	0.7275	1.054	1.119	0.7779	1.113	1.069
ENSMUSG00000002504	ENSMUSG00000002504	Slc9a3r2	protein_coding	-	17	24639282	24650305	protein_coding	solute carrier family 9 (sodium/hydrogen exchanger), member 3 regulator 2 [Source:MGI Symbol;Acc:MGI:1890662]	SLC9A3R2	GO:0007605; GO:0014067; GO:0045838	GO:0005102; GO:0005515; GO:0008013; GO:0008022; GO:0016247; GO:0019902; GO:0030165; GO:0032947; GO:0050750	GO:0005634; GO:0005737; GO:0005886; GO:0005925; GO:0016020; GO:0016324; GO:0032420; GO:0032421; GO:0043234; GO:0070062	0.5989	1903	TRUE	-1.221	2.87e-16	8.1e-15	1175	873.9	1313	356.8	379.3	365.5	929.4	918.7	951.6	470.6	466.2	493.7	2995	3536	2860	2389	2228	2394	31.91	23.11	35.27	11.09	11.81	11.68	25.49	26.8	26.53	15.16	14.95	16.01
ENSMUSG00000034810	ENSMUSG00000034810	Scn7a	protein_coding	-	2	66673425	66784914	protein_coding	sodium channel, voltage-gated, type VII, alpha [Source:MGI Symbol;Acc:MGI:102965]	SCN7A	GO:0019228; GO:0034765; GO:0035725; GO:0055078; GO:0086010	GO:0005248; GO:0005272; GO:0005515	GO:0005886; GO:0097386	0.4022	7338	TRUE	-0.9622	2.87e-16	8.1e-15	2425	2348	2298	2447	2857	2327	1593	1410	1596	1092	1441	1088	16490	14330	16300	11140	8134	7894	17.08	16.1	16.02	19.73	23.08	19.28	11.33	10.67	11.54	9.122	11.98	9.151
ENSMUSG00000038916	ENSMUSG00000038916	Soga3	protein_coding	+	10	29143996	29199630	protein_coding	SOGA family member 3 [Source:MGI Symbol;Acc:MGI:1914662]	SOGA3	GO:0008150; GO:0010506	GO:0003674	GO:0005575; GO:0005615; GO:0016020; GO:0016021	0.5458	3948	TRUE	1.661	2.96e-16	8.34e-15	69.56	87.02	58.86	61.02	81.24	42.8	62.25	45.58	44.94	221.7	217.1	259.9	148.2	153.1	297.3	251.1	195.7	215.8	0.9106	1.109	0.7623	0.9146	1.22	0.6591	0.8228	0.6408	0.6039	3.441	3.356	4.062
ENSMUSG00000026683	ENSMUSG00000026683	Nuf2	protein_coding	-	1	169497934	169531464	protein_coding	NUF2, NDC80 kinetochore complex component, homolog (S. cerevisiae) [Source:MGI Symbol;Acc:MGI:1914227]	NUF2	GO:0007049; GO:0007067; GO:0008608; GO:0051301	GO:0003674	GO:0000775; GO:0000776; GO:0005634; GO:0005694; GO:0016020; GO:0031262	0.4203	2029	TRUE	1.114	3e-16	8.45e-15	294.2	271.6	294.3	407.2	365.3	501.9	212.1	281.8	264	621.8	594	636.6	10.34	11.48	15.35	17.47	22.5	16.57	7.493	6.738	7.416	11.88	10.67	15.04	5.456	7.711	6.904	18.78	17.87	19.36
ENSMUSG00000025728	ENSMUSG00000025728	Pigq	protein_coding	-	17	25926427	25944510	protein_coding	phosphatidylinositol glycan anchor biosynthesis, class Q [Source:MGI Symbol;Acc:MGI:1333114]	PIGQ	GO:0006506	GO:0016740; GO:0016757; GO:0017176	GO:0000506; GO:0016020; GO:0016021	0.5628	1349	TRUE	-0.686	3.02e-16	8.49e-15	2945	3061	2975	2239	2160	2308	1850	1942	2253	1878	1846	1843	1969	2371	2112	2161	2086	2548	112.7	114.2	112.7	98.14	94.86	103.9	71.53	79.88	88.54	85.26	83.47	84.27
ENSMUSG00000027293	ENSMUSG00000027293	Ehd4	protein_coding	-	2	120089175	120154606	protein_coding	EH-domain containing 4 [Source:MGI Symbol;Acc:MGI:1919619]	EHD4	GO:0006907; GO:0030100; GO:0032456; GO:0050731; GO:0051260; GO:0071363	GO:0000166; GO:0005509; GO:0005515; GO:0005524; GO:0005525; GO:0046872	GO:0005768; GO:0005783; GO:0005886; GO:0016020; GO:0048471; GO:0055038; GO:0070062	0.5139	3730	TRUE	-1.007	3.14e-16	8.79e-15	1927	1591	2207	2495	1419	1383	1419	1101	1199	936.3	968.3	926.4	3589	3449	3434	5919	5520	5641	26.7	21.46	30.26	39.58	22.55	22.54	19.86	16.38	17.05	15.39	15.85	15.33
ENSMUSG00000030513	ENSMUSG00000030513	Pcsk6	protein_coding	+	7	65861734	66050340	protein_coding	proprotein convertase subtilisin/kexin type 6 [Source:MGI Symbol;Acc:MGI:102897]	PCSK6	GO:0006508; GO:0007354; GO:0007368; GO:0009100; GO:0016485; GO:0016486; GO:0032902; GO:0032940	GO:0004175; GO:0004252; GO:0008201; GO:0048406	GO:0005615; GO:0009986; GO:0031012	0.5325	2363	TRUE	-1.79	3.32e-16	9.28e-15	159.9	151.9	138.3	63.36	56.5	82.48	35.77	53.42	21.5	37.35	45.32	47.27	2021	2182	1932	3047	3125	3301	3.497	3.236	2.993	1.587	1.417	2.122	0.7901	1.255	0.4828	0.969	1.171	1.234
ENSMUSG00000031239	ENSMUSG00000031239	Itm2a	protein_coding	-	X	107397099	107403376	protein_coding	integral membrane protein 2A [Source:MGI Symbol;Acc:MGI:107706]	ITM2A			GO:0016020; GO:0016021	0.4169	1744	TRUE	-0.8322	3.59e-16	1e-14	11790	12490	13760	4241	4207	4186	15070	12170	14840	7108	6919	7275	4528	5650	5059	3093	3452	3061	349.4	360.6	403.4	143.9	143	145.9	451	387.4	451.5	249.8	242.2	257.4
ENSMUSG00000024043	ENSMUSG00000024043	Arhgap28	protein_coding	-	17	67842713	68004120	protein_coding	Rho GTPase activating protein 28 [Source:MGI Symbol;Acc:MGI:2147003]	ARHGAP28	GO:0007165	GO:0003674; GO:0005096	GO:0005654; GO:0030054	0.4813	2327	TRUE	-1.543	3.72e-16	1.04e-14	282.2	373.8	362	97.4	99.7	152.3	385.6	380.2	405.5	90.89	127.6	127.1	293	287.8	396.7	169.6	130.8	137.4	6.269	8.085	7.954	2.477	2.54	3.98	8.648	9.069	9.244	2.394	3.347	3.37
ENSMUSG00000047085	ENSMUSG00000047085	Lrrc4b	protein_coding	+	7	44429018	44463351	protein_coding	leucine rich repeat containing 4B [Source:MGI Symbol;Acc:MGI:3027390]	LRRC4B	GO:0051965	GO:0005102; GO:0005515	GO:0005886; GO:0016020; GO:0016021; GO:0030054; GO:0044300; GO:0045202	0.6474	1452	TRUE	1.34	3.88e-16	1.08e-14	700.7	404.7	559.2	777.1	788.1	758	283.3	429.9	353.9	1438	1272	1488	183.6	128.5	126.8	173.6	172.4	194	24.94	14.03	19.69	31.66	32.17	31.73	10.18	16.43	12.93	60.7	53.47	63.24
ENSMUSG00000033952	ENSMUSG00000033952	Aspm	protein_coding	+	1	139454772	139494091	protein_coding	asp (abnormal spindle)-like, microcephaly associated (Drosophila) [Source:MGI Symbol;Acc:MGI:1334448]	ASPM	GO:0001764; GO:0002052; GO:0007049; GO:0007051; GO:0007067; GO:0007283; GO:0007420; GO:0008584; GO:0021873; GO:0021987; GO:0045665; GO:0045769; GO:0048477; GO:0048589; GO:0051301; GO:0051653; GO:0051661; GO:0090263; GO:0090306; GO:0097150	GO:0005516	GO:0000922; GO:0005634; GO:0005737; GO:0005856; GO:0005874; GO:0030496; GO:0036449; GO:0072687; GO:0097431	0.4461	5521	TRUE	1.04	4.31e-16	1.19e-14	401.8	437	359	579.7	565.4	687.8	370.6	574.6	502.2	788.2	822.8	865.5	11.4	10.29	8.107	8.677	13.18	20.55	3.761	3.984	3.325	6.214	6.07	7.574	3.503	5.777	4.826	8.75	9.097	9.674
ENSMUSG00000055653	ENSMUSG00000055653	Gpc3	protein_coding	-	X	52272426	52613950	protein_coding	glypican 3 [Source:MGI Symbol;Acc:MGI:104903]	GPC3	GO:0001658; GO:0001822; GO:0008285; GO:0009887; GO:0009948; GO:0010171; GO:0010466; GO:0030282; GO:0030316; GO:0030324; GO:0030513; GO:0035116; GO:0040008; GO:0045732; GO:0045807; GO:0045879; GO:0045880; GO:0045926; GO:0046326; GO:0050680; GO:0060976; GO:0072111; GO:0072138; GO:0072180; GO:0072203; GO:0090090; GO:2000096	GO:0005515; GO:0030414; GO:0043395; GO:0060422	GO:0005576; GO:0005578; GO:0005764; GO:0005886; GO:0005887; GO:0016020; GO:0031225; GO:0046658; GO:0070062	0.4718	2048	TRUE	-0.7195	4.35e-16	1.2e-14	6968	6401	6907	3221	2862	3231	9407	7850	8886	4097	3838	4339	7669	9627	6077	5102	5819	8064	175.8	157.3	172.4	93.07	82.82	95.91	239.7	212.8	230.2	122.6	114.4	130.7
ENSMUSG00000038388	ENSMUSG00000038388	Mpp6	protein_coding	+	6	50110241	50198598	protein_coding	membrane protein, palmitoylated 6 (MAGUK p55 subfamily member 6) [Source:MGI Symbol;Acc:MGI:1927340]	MPP6	GO:0046939	GO:0004385; GO:0005515; GO:0030165	GO:0005886; GO:0016020; GO:0016021; GO:0070062	0.4454	1503	TRUE	-0.6814	4.36e-16	1.2e-14	3793	3922	4055	3009	2810	2633	4922	4553	4624	2382	2465	2464	840.4	789.3	876.6	1127	989.6	1034	130.4	131.3	137.9	118.4	110.8	106.5	170.8	168.1	163.2	97.11	100.1	101.1
ENSMUSG00000000303	ENSMUSG00000000303	Cdh1	protein_coding	+	8	106603351	106670246	protein_coding	cadherin 1 [Source:MGI Symbol;Acc:MGI:88354]	CDH1	GO:0001701; GO:0001829; GO:0003382; GO:0007155; GO:0007156; GO:0007416; GO:0007605; GO:0016337; GO:0016339; GO:0019538; GO:0022408; GO:0032880; GO:0033561; GO:0034332; GO:0042993; GO:0043281; GO:0045893; GO:0050678; GO:0050680; GO:0051260; GO:0060576; GO:0060662; GO:0060693; GO:0070830; GO:0071230; GO:0071285; GO:0071681; GO:0072659; GO:0090002; GO:0090090; GO:0090102; GO:2000008; GO:2001222	GO:0001948; GO:0005509; GO:0005515; GO:0008013; GO:0019903; GO:0019904; GO:0030506; GO:0032794; GO:0045295; GO:0046872; GO:0050839	GO:0005737; GO:0005768; GO:0005794; GO:0005802; GO:0005886; GO:0005911; GO:0005912; GO:0005913; GO:0005925; GO:0009898; GO:0009986; GO:0015629; GO:0016020; GO:0016021; GO:0016235; GO:0016323; GO:0016328; GO:0016342; GO:0016600; GO:0030027; GO:0030054; GO:0030424; GO:0030864; GO:0033268; GO:0043219; GO:0043220; GO:0043296; GO:0043679; GO:0045177; GO:0048471; GO:0070062; GO:0071944	0.5186	3816	TRUE	-0.8349	5.08e-16	1.4e-14	4514	5527	4588	10440	9966	9407	2396	2228	2100	2504	2868	2809	8139	9894	7839	19230	19620	18560	61.13	72.9	61.47	161.8	154.8	149.9	32.76	32.41	29.19	40.22	45.87	45.41
ENSMUSG00000070565	ENSMUSG00000070565	Rasal2	protein_coding	-	1	157135182	157412595	protein_coding	RAS protein activator like 2 [Source:MGI Symbol;Acc:MGI:2443881]	RASAL2	GO:0043547; GO:0046580	GO:0005096	GO:0005737; GO:0031235	0.4789	3315	TRUE	-1.119	5.22e-16	1.44e-14	17650	24800	18730	10050	9605	8576	19940	17160	18220	9327	9659	9098	10650	11010	11770	10990	8557	9575	275.1	376.6	288.8	179.4	171.7	157.3	313.9	287.3	291.5	172.5	177.8	169.3
ENSMUSG00000040249	ENSMUSG00000040249	Lrp1	protein_coding	-	10	127538161	127621148	protein_coding	low density lipoprotein receptor-related protein 1 [Source:MGI Symbol;Acc:MGI:96828]	LRP1	GO:0006897; GO:0006898; GO:0007205; GO:0007275; GO:0008203; GO:0008283; GO:0010875; GO:0010977; GO:0014912; GO:0030178; GO:0032370; GO:0032374; GO:0032429; GO:0032956; GO:0035909; GO:0043277; GO:0043524; GO:0051222; GO:0097242; GO:2000587	GO:0002020; GO:0005509; GO:0005515; GO:0032403; GO:0034185; GO:0044822; GO:0046872	GO:0005634; GO:0005730; GO:0005737; GO:0005765; GO:0005768; GO:0005886; GO:0005887; GO:0005905; GO:0005925; GO:0016020; GO:0016021; GO:0030136; GO:0030425; GO:0043025; GO:0043235; GO:0048471	0.5741	2697	TRUE	-0.784	5.69e-16	1.56e-14	3480	4292	3776	2002	2048	2691	5003	4596	4715	2345	2149	2195	9764	14510	9711	9488	8764	11060	66.68	80.08	71.57	43.92	45	60.65	96.78	94.58	92.74	53.28	48.63	50.22
ENSMUSG00000034480	ENSMUSG00000034480	Diap2	protein_coding	+	X	129749742	130465834	protein_coding	diaphanous homolog 2 (Drosophila) [Source:MGI Symbol;Acc:MGI:1858500]		GO:0007015; GO:0007275; GO:0007292; GO:0016043; GO:0030036; GO:0030041; GO:0030154; GO:0048477	GO:0003779; GO:0017048		0.4252	5009	TRUE	-0.9221	5.79e-16	1.59e-14	881.1	943.2	989.6	654.3	584.1	567	1159	1028	1110	501.8	493.6	480	1602	1795	1572	1943	1736	1711	9.089	9.476	10.1	7.729	6.911	6.881	12.07	11.39	11.76	6.14	6.014	5.912
ENSMUSG00000046324	ENSMUSG00000046324	Ermp1	protein_coding	-	19	29608214	29648415	protein_coding	endoplasmic reticulum metallopeptidase 1 [Source:MGI Symbol;Acc:MGI:106250]	ERMP1	GO:0001541; GO:0006508	GO:0003674; GO:0008233; GO:0008234; GO:0008237; GO:0016787; GO:0046872	GO:0005783; GO:0016020; GO:0016021	0.4739	3031	TRUE	-0.9008	5.81e-16	1.59e-14	1373	1457	1556	745.4	693.5	805.9	1622	1459	1578	727.5	837.4	771.4	2215	2312	2358	1775	1479	1582	23.4	24.18	26.24	14.55	13.56	16.16	27.93	26.72	27.61	14.71	16.86	15.7
ENSMUSG00000033985	ENSMUSG00000033985	Tesk2	protein_coding	+	4	116720948	116805956	protein_coding	testis-specific kinase 2 [Source:MGI Symbol;Acc:MGI:2385204]	TESK2	GO:0006468; GO:0016310; GO:0030036; GO:0048041	GO:0000166; GO:0004672; GO:0004674; GO:0004712; GO:0004713; GO:0005524; GO:0016301; GO:0016740; GO:0046872	GO:0005634; GO:0005654; GO:0005737	0.5071	2635	TRUE	-1.047	5.98e-16	1.63e-14	756.3	965.4	956.5	558.6	491	557.5	615.3	498.8	659.5	428.3	424.5	434.9	1810	2110	1312	1459	1359	1232	14.83	18.44	18.55	12.54	11.04	12.86	12.18	10.51	13.27	9.961	9.832	10.18
ENSMUSG00000035580	ENSMUSG00000035580	Kcnh8	protein_coding	+	17	52602709	52979194	protein_coding	potassium voltage-gated channel, subfamily H (eag-related), member 8 [Source:MGI Symbol;Acc:MGI:2445160]	KCNH8	GO:0000160; GO:0006357; GO:0006810; GO:0006811; GO:0006813; GO:0034765; GO:0042391; GO:0043066; GO:0055085; GO:0071805	GO:0000155; GO:0003705; GO:0005216; GO:0005244; GO:0005249; GO:0005267	GO:0005887; GO:0016020; GO:0016021	0.4634	2946	TRUE	1.201	6.13e-16	1.67e-14	230.8	289.1	259	119.7	181.5	186.6	432.1	296.3	309.7	591.4	615.3	579.8	139.1	58.58	85.23	52.06	26.36	32.11	4.048	4.938	4.494	2.404	3.652	3.85	7.654	5.582	5.576	12.3	12.75	12.14
ENSMUSG00000003746	ENSMUSG00000003746	Man1a	protein_coding	-	10	53904788	54075796	protein_coding	mannosidase 1, alpha [Source:MGI Symbol;Acc:MGI:104677]	MAN1A1	GO:0006491; GO:0008152	GO:0004571; GO:0005509; GO:0008933; GO:0015923; GO:0015924; GO:0015925; GO:0015926; GO:0015927; GO:0015928; GO:0015929; GO:0016160; GO:0016787; GO:0016798; GO:0044653; GO:0044654; GO:0046872; GO:0052736; GO:0052769; GO:0052859	GO:0000139; GO:0005737; GO:0005783; GO:0005793; GO:0005794; GO:0016020; GO:0016021; GO:0070062	0.5086	3205	TRUE	-1.144	6.3e-16	1.71e-14	675.7	861.8	918.2	534	564.1	503	420.7	399.4	405.5	396	360.1	346.6	1152	1126	985.2	1185	1178	1106	10.89	13.53	14.65	9.857	10.43	9.541	6.849	6.917	6.711	7.572	6.858	6.673
ENSMUSG00000017466	ENSMUSG00000017466	Timp2	protein_coding	-	11	118301069	118355740	protein_coding	tissue inhibitor of metalloproteinase 2 [Source:MGI Symbol;Acc:MGI:98753]	TIMP2	GO:0008285; GO:0009725; GO:0010466; GO:0010951; GO:0030814; GO:0032487; GO:0034097; GO:0043085; GO:0043408; GO:0043410; GO:0045664; GO:0045666; GO:0045762; GO:0045861; GO:0045930; GO:0046580; GO:0048553; GO:0051045; GO:0071310	GO:0002020; GO:0004857; GO:0005178; GO:0008047; GO:0008191; GO:0030414; GO:0046872	GO:0005576; GO:0005578; GO:0005604; GO:0005615; GO:0009986; GO:0030426; GO:0043005; GO:0043025; GO:0070062	0.5471	2213	TRUE	0.8198	6.49e-16	1.76e-14	8335	8679	8388	15880	16350	14450	6628	5838	5996	14360	14690	15650	13010	13250	12610	18880	18910	21200	194.6	197.4	193.7	424.6	437.9	396.9	156.3	146.4	143.7	397.7	405.2	436.4
ENSMUSG00000061718	ENSMUSG00000061718	Ppp1r1b	protein_coding	+	11	98348404	98357796	protein_coding	protein phosphatase 1, regulatory (inhibitor) subunit 1B [Source:MGI Symbol;Acc:MGI:94860]	PPP1R1B	GO:0001975; GO:0006351; GO:0006469; GO:0007165; GO:0007621; GO:0008542; GO:0035556; GO:0043086	GO:0004864; GO:0004865; GO:0031748; GO:0031749; GO:0031750; GO:0031751; GO:0031752	GO:0005622; GO:0005634; GO:0005737; GO:0043025	0.5716	1425	TRUE	1.138	7.78e-16	2.1e-14	549.2	590.3	391.4	442.4	359.4	540.9	322.7	265.2	197.4	1102	1065	1236	237.2	229.2	190.7	197.2	162.2	165.7	19.91	20.84	14.04	18.36	14.94	23.07	11.81	10.33	7.345	47.38	45.6	53.51
ENSMUSG00000051041	ENSMUSG00000051041	Olfml1	protein_coding	+	7	107567446	107591094	protein_coding	olfactomedin-like 1 [Source:MGI Symbol;Acc:MGI:2679264]	OLFML1	GO:0008150	GO:0003674	GO:0005575	0.4872	1685	TRUE	-1.263	7.97e-16	2.15e-14	668.7	810.8	744.6	392	342.7	489.5	279	299.4	369.3	256.5	368.5	298.3	605.5	477.9	551.9	915.9	858.8	906.8	20.51	24.22	22.59	13.76	12.06	17.66	8.642	9.864	11.63	9.331	13.35	10.92
ENSMUSG00000032254	ENSMUSG00000032254	Kif23	protein_coding	-	9	61917280	61946799	protein_coding	kinesin family member 23 [Source:MGI Symbol;Acc:MGI:1919069]	KIF23	GO:0000281; GO:0000910; GO:0007018; GO:0007049; GO:0007067; GO:0032467; GO:0051256; GO:0051301	GO:0000166; GO:0003777; GO:0005524; GO:0008017; GO:0016887	GO:0005634; GO:0005654; GO:0005737; GO:0005813; GO:0005819; GO:0005856; GO:0005871; GO:0005874; GO:0005925; GO:0030496; GO:0045171; GO:0072686; GO:0097149	0.4648	3423	TRUE	1.066	8.26e-16	2.22e-14	305.9	329.4	297.2	666.6	743.2	683.3	354.2	425.2	398.6	666.1	618.9	669.1	13.68	6.167	8.117	11.83	16.22	23.12	4.618	4.844	4.44	11.52	12.87	12.14	5.4	6.896	6.179	11.93	11.04	12.06
ENSMUSG00000095677	ENSMUSG00000095677	Dynlt1f	protein_coding	-	17	6648941	6655939	protein_coding	dynein light chain Tctex-type 1F [Source:MGI Symbol;Acc:MGI:3780996]	DYNLT1	GO:0008150	GO:0042802	GO:0043657	0.5019	807	TRUE	0.8732	8.28e-16	2.23e-14	1297	1091	1059	1245	1551	1853	1155	1055	1126	2001	2042	2273	335.4	277.4	238.8	612.5	715.7	561.2	83.09	68.03	67.07	91.33	113.9	139.6	74.69	72.58	74.03	152	154.5	173.8
ENSMUSG00000006398	ENSMUSG00000006398	Cdc20	protein_coding	-	4	118432901	118437352	protein_coding	cell division cycle 20 [Source:MGI Symbol;Acc:MGI:1859866]	CDC20	GO:0007049; GO:0007067; GO:0007399; GO:0008284; GO:0030154; GO:0031145; GO:0031915; GO:0040020; GO:0050773; GO:0051301; GO:0051488; GO:0090129	GO:0005515; GO:0008022; GO:0019899; GO:0042826	GO:0005634; GO:0005654; GO:0005680; GO:0005737; GO:0005813; GO:0005856; GO:0043234; GO:0048471	0.5437	1030	TRUE	1.091	8.48e-16	2.27e-14	525.5	583.5	438.5	651.3	648.5	886.1	631	711.9	709.3	1132	967.1	1217	66.13	68.85	44.64	75.74	69.96	77.08	26.37	28.52	21.77	37.42	37.32	52.31	31.97	38.37	36.53	67.36	57.31	72.93
ENSMUSG00000089911	ENSMUSG00000089911	Hiat1	protein_coding	-	3	116631164	116662677	protein_coding	hippocampus abundant gene transcript 1 [Source:MGI Symbol;Acc:MGI:1201609]	HIAT1	GO:0006810; GO:0055085	GO:0005215	GO:0016020; GO:0016021	0.4405	1760	TRUE	-0.7546	8.61e-16	2.3e-14	1878	1852	1873	1144	1135	1060	1862	1575	1812	1094	1134	1084	1603	1653	1538	1616	1351	1265	55.12	52.94	54.4	38.45	38.21	36.62	55.19	49.66	54.59	38.07	39.32	38
ENSMUSG00000006390	ENSMUSG00000006390	Elovl1	protein_coding	+	4	118428093	118432953	protein_coding	elongation of very long chain fatty acids (FEN1/Elo2, SUR4/Elo3, yeast)-like 1 [Source:MGI Symbol;Acc:MGI:1858959]	ELOVL1	GO:0006629; GO:0006631; GO:0006633; GO:0019367; GO:0030148; GO:0034625; GO:0042761	GO:0009922; GO:0016740	GO:0005783; GO:0016020; GO:0016021	0.5388	1384	TRUE	-0.7781	8.92e-16	2.38e-14	10300	8804	8802	3678	3619	3924	6768	6659	7474	5322	5588	5321	8040	9986	7735	8062	8190	10090	384.5	320.2	325.2	157.2	155	172.4	255.2	267.1	286.5	235.7	246.5	237.2
ENSMUSG00000024590	ENSMUSG00000024590	Lmnb1	protein_coding	+	18	56707813	56753424	protein_coding	lamin B1 [Source:MGI Symbol;Acc:MGI:96795]	LMNB1	GO:0031662; GO:0046330; GO:1902065	GO:0005198; GO:0008432; GO:0043274	GO:0005634; GO:0005635; GO:0005637; GO:0005638; GO:0005652; GO:0005654; GO:0005737; GO:0005882; GO:0016020; GO:0016363; GO:0031965	0.5252	1751	TRUE	0.8797	9.1e-16	2.43e-14	1168	1080	924.1	1198	1075	1520	1702	1533	1593	1915	1846	2091	116.3	77.08	107.5	90.72	67.93	77.06	34.47	31.03	26.98	40.49	36.38	52.77	50.73	48.6	48.28	67.04	64.35	73.7
ENSMUSG00000068580	ENSMUSG00000068580	Zfyve19	protein_coding	+	2	119208634	119217049	protein_coding	zinc finger, FYVE domain containing 19 [Source:MGI Symbol;Acc:MGI:1919258]	ZFYVE19	GO:0007049; GO:0009838; GO:0032466; GO:0051301	GO:0008270; GO:0008289; GO:0032266; GO:0046872	GO:0005737; GO:0005813; GO:0005856; GO:0030496; GO:0032154	0.5477	987	TRUE	-1.003	9.2e-16	2.45e-14	980.2	1245	1030	754.6	765.5	913.9	545.2	719.6	732.7	557.9	548.6	516.8	935	1067	907	1387	1283	1317	51.31	63.47	53.34	45.23	45.96	56.28	28.82	40.46	39.38	34.64	33.92	32.3
ENSMUSG00000017144	ENSMUSG00000017144	Rnd3	protein_coding	-	2	51130438	51149111	protein_coding	Rho family GTPase 3 [Source:MGI Symbol;Acc:MGI:1921444]	RND3	GO:0007264	GO:0000166; GO:0005515; GO:0005525	GO:0005622; GO:0005794; GO:0005925; GO:0016020; GO:0070062	0.4346	2143	TRUE	0.9753	9.78e-16	2.6e-14	1218	927.7	1242	2362	2607	1678	2160	1754	1798	2328	2034	2254	1106	789.3	842.3	746.3	614.4	685.9	29.37	21.79	29.63	65.22	72.09	47.59	52.6	45.43	44.5	66.59	57.92	64.9
ENSMUSG00000037972	ENSMUSG00000037972	Snn	protein_coding	+	16	11066298	11074983	protein_coding	stannin [Source:MGI Symbol;Acc:MGI:1276549]	SNN	GO:0008150	GO:0003674	GO:0005575; GO:0005739; GO:0005741; GO:0016020; GO:0016021	0.5176	2902	TRUE	-0.7526	1.01e-15	2.66e-14	3818	3671	4356	3476	3351	2949	1910	1973	2176	2247	2380	2368	3310	3811	3407	5217	4384	4849	67.99	63.66	76.74	70.88	68.45	61.77	34.34	37.75	39.78	47.47	50.06	50.34
ENSMUSG00000034220	ENSMUSG00000034220	Gpc1	protein_coding	+	1	92831645	92860779	protein_coding	glypican 1 [Source:MGI Symbol;Acc:MGI:1194891]	GPC1	GO:0014037; GO:0030200; GO:0032288; GO:0040037	GO:0005507; GO:0017134; GO:0043236; GO:0043395; GO:0070052	GO:0005576; GO:0005578; GO:0005768; GO:0005886; GO:0016020; GO:0031225; GO:0043025; GO:0045121; GO:0070062	0.5699	1590	TRUE	0.8951	1.02e-15	2.71e-14	1162	1323	969.1	3201	3129	2761	1502	1273	1217	2232	2074	2142	617.4	533.4	580.4	625.7	566.8	739.8	37.78	41.88	31.16	119.1	116.6	105.6	49.29	44.45	40.62	86.07	79.61	83.12
ENSMUSG00000045237	ENSMUSG00000045237	1110012L19Rik	protein_coding	+	X	70385877	70389417	protein_coding	RIKEN cDNA 1110012L19 gene [Source:MGI Symbol;Acc:MGI:1915868]	CXorf40A	GO:0008150	GO:0003674	GO:0005575	0.4881	1094	TRUE	-0.9087	1.04e-15	2.74e-14	782.3	802.7	782.8	458.9	368.1	414.2	332	506.9	510	403.4	434.1	420.2	529.1	564.3	583.4	563.2	614.4	565.1	36.96	36.93	36.59	24.82	19.94	23.02	15.84	25.72	24.73	22.6	24.22	23.7
ENSMUSG00000020917	ENSMUSG00000020917	Acly	protein_coding	-	11	100476353	100528000	protein_coding	ATP citrate lyase [Source:MGI Symbol;Acc:MGI:103251]	ACLY	GO:0006084; GO:0006085; GO:0006101; GO:0006629; GO:0006633; GO:0008152; GO:0008610; GO:0044262	GO:0000166; GO:0003824; GO:0003878; GO:0005515; GO:0005524; GO:0016740; GO:0046872; GO:0046912; GO:0048037	GO:0005622; GO:0005654; GO:0005737; GO:0005739; GO:0005886; GO:0016020; GO:0070062	0.5249	3680	TRUE	-0.7432	1.06e-15	2.8e-14	6789	5636	6086	3792	3784	3609	2497	3183	3562	3621	3834	3576	3225	3511	3518	3797	3382	3628	95.33	77.08	84.55	60.96	60.94	59.62	35.41	48.01	51.35	60.3	63.58	59.95
ENSMUSG00000037966	ENSMUSG00000037966	Ninj1	protein_coding	+	13	49187485	49196244	protein_coding	ninjurin 1 [Source:MGI Symbol;Acc:MGI:1196617]	NINJ1	GO:0001954; GO:0007155; GO:0042246; GO:1990384		GO:0016020; GO:0016021	0.6053	1071	TRUE	1.123	1.17e-15	3.06e-14	401.8	419.5	317.8	748.7	769	732.9	303.4	283.9	293.1	872.8	748.9	882.3	250.9	282.6	243.5	459.9	453.2	575.4	19.38	19.71	15.17	41.35	42.54	41.59	14.78	14.71	14.51	49.94	42.67	50.82
ENSMUSG00000040548	ENSMUSG00000040548	Tex2	protein_coding	-	11	106502147	106613423	protein_coding	testis expressed gene 2 [Source:MGI Symbol;Acc:MGI:102465]	TEX2	GO:0008150	GO:0003674	GO:0005575; GO:0016020; GO:0016021	0.5227	2195	TRUE	-0.6817	1.18e-15	3.08e-14	4364	4602	4473	6535	6211	4919	2953	2847	2959	2789	2900	2666	6706	7783	6893	12340	11370	12240	102.7	105.5	104.2	176.1	167.7	136.2	70.18	71.98	71.51	77.87	80.63	74.93
ENSMUSG00000025154	ENSMUSG00000025154	Arhgap19	protein_coding	-	19	41766588	41802084	protein_coding	Rho GTPase activating protein 19 [Source:MGI Symbol;Acc:MGI:1918335]	ARHGAP19	GO:0007165	GO:0003674; GO:0005096		0.4747	3149	TRUE	-0.9373	1.39e-15	3.64e-14	24530	24700	26030	12570	10880	11040	20400	22170	22990	12770	13730	12690	16440	20670	16800	18180	16740	16560	402.6	394.8	422.5	236.1	204.8	213.1	338	390.7	387.2	248.6	266.1	248.6
ENSMUSG00000044252	ENSMUSG00000044252	Osbpl1a	protein_coding	-	18	12755314	12941841	protein_coding	oxysterol binding protein-like 1A [Source:MGI Symbol;Acc:MGI:1927551]	OSBPL1A	GO:0006810; GO:0006869; GO:0008150	GO:0005515; GO:0008289; GO:0015485	GO:0005634; GO:0005654; GO:0005737; GO:0005768; GO:0005770; GO:0070062	0.4851	1837	TRUE	-0.7403	1.5e-15	3.91e-14	3983	3702	4412	3232	3202	3093	3040	2956	3064	2349	2409	2449	4482	4576	4171	4657	3918	4368	112	101.4	122.7	104.1	103.3	102.3	86.32	89.29	88.44	78.36	80	82.21
ENSMUSG00000026051	ENSMUSG00000026051	1500015O10Rik	protein_coding	+	1	43730602	43742578	protein_coding	RIKEN cDNA 1500015O10 gene [Source:MGI Symbol;Acc:MGI:1926146]	C2orf40	GO:0008054; GO:0070314; GO:0090398	GO:0003674	GO:0005576; GO:0005615; GO:0031410	0.5277	902	TRUE	1.451	1.77e-15	4.6e-14	152.9	118.3	167.8	92.71	102.2	136.6	153.8	158.4	129.9	366.1	384	426.5	11.4	8.222	29.42	14.2	17.24	8.991	8.763	6.602	9.509	6.082	6.716	9.205	8.9	9.748	7.643	24.88	25.99	29.17
ENSMUSG00000072082	ENSMUSG00000072082	Ccnf	protein_coding	-	17	24223232	24251409	protein_coding	cyclin F [Source:MGI Symbol;Acc:MGI:102551]	CCNF	GO:0000320; GO:0001890; GO:0007049; GO:0007067; GO:0010826; GO:0016567; GO:0031146; GO:0051301; GO:0051726		GO:0005634; GO:0005737; GO:0005814; GO:0005856; GO:0019005	0.5473	3099	TRUE	1.151	1.77e-15	4.6e-14	246.1	238	238.4	295.7	302.8	463.8	183.2	285.7	225.7	546.6	560.5	494.7	18.24	14.39	17.25	11.04	14.19	26.97	4.104	3.865	3.933	5.647	5.793	9.099	3.084	5.118	3.864	10.81	11.04	9.851
ENSMUSG00000030527	ENSMUSG00000030527	Crtc3	protein_coding	-	7	80586627	80688877	protein_coding	CREB regulated transcription coactivator 3 [Source:MGI Symbol;Acc:MGI:1917711]	CRTC3	GO:0006351; GO:0006355; GO:0032793; GO:0042116; GO:0043951; GO:0045944; GO:0050995; GO:0051289; GO:0097009	GO:0003674; GO:0008140	GO:0005634; GO:0005654; GO:0005737	0.5325	1993	TRUE	-0.9382	1.8e-15	4.67e-14	1379	1668	1524	785.4	759.7	819.3	1353	1390	1408	808.7	853.9	717.6	2726	2839	2711	1939	1693	1828	35.76	42.11	39.09	23.32	22.59	24.99	35.41	38.7	37.48	24.87	26.15	22.21
ENSMUSG00000029177	ENSMUSG00000029177	Cenpa	protein_coding	+	5	30666777	30674830	protein_coding	centromere protein A [Source:MGI Symbol;Acc:MGI:88375]	CENPA	GO:0000132; GO:0051382; GO:0071459	GO:0003677; GO:0046982	GO:0000775; GO:0000776; GO:0000778; GO:0000780; GO:0000786; GO:0000939; GO:0005634; GO:0005694	0.5299	1197	TRUE	0.9779	1.87e-15	4.85e-14	368.8	437.2	394.4	646.4	684.6	854.2	578.9	543.6	439.1	765.3	765.6	827	66.91	50.99	52.12	79.3	76.29	73.64	15.91	18.38	16.84	31.94	33.89	43.37	25.23	25.2	19.46	39.17	39.02	42.62
ENSMUSG00000039542	ENSMUSG00000039542	Ncam1	protein_coding	-	9	49502136	49798925	protein_coding	neural cell adhesion molecule 1 [Source:MGI Symbol;Acc:MGI:97281]	NCAM1	GO:0001928; GO:0007155; GO:0007166; GO:0007568; GO:0007611; GO:0010288; GO:0014076; GO:0021794; GO:0031175; GO:0033555; GO:0034109; GO:0042220; GO:0048666; GO:0050850; GO:0051930; GO:0060045; GO:0060548	GO:0005515; GO:0008201; GO:0019902; GO:0030275; GO:0042802	GO:0005886; GO:0005911; GO:0009897; GO:0009986; GO:0016020; GO:0016021; GO:0030424; GO:0030426; GO:0031225; GO:0043025; GO:0043209; GO:0070062	0.5176	3490	TRUE	0.8979	1.91e-15	4.94e-14	2012	2303	1605	1610	1655	2143	3335	2802	2883	3656	3541	3855	1952	1931	1842	1349	944.1	1377	29.8	33.21	23.52	27.29	28.1	37.33	49.87	44.57	43.82	64.21	61.93	68.16
ENSMUSG00000035530	ENSMUSG00000035530	Eif1	protein_coding	+	11	100319885	100322096	protein_coding	eukaryotic translation initiation factor 1 [Source:MGI Symbol;Acc:MGI:105125]		GO:0006412; GO:0006413; GO:0009048	GO:0003674; GO:0003743	GO:0005575	0.5156	916	TRUE	-0.8125	2.18e-15	5.62e-14	15420	15540	16520	10900	10460	10610	16740	13380	15130	8859	9106	8995	13180	12940	13830	10440	9168	9021	869.8	853.8	921.9	704	676.3	704.1	953.3	810.3	875.7	592.6	606.6	605.7
ENSMUSG00000028032	ENSMUSG00000028032	Papss1	protein_coding	+	3	131564768	131643671	protein_coding	3'-phosphoadenosine 5'-phosphosulfate synthase 1 [Source:MGI Symbol;Acc:MGI:1330587]	PAPSS1	GO:0000103; GO:0008152; GO:0016310; GO:0050428	GO:0000166; GO:0003824; GO:0004020; GO:0004781; GO:0005524; GO:0016301; GO:0016740; GO:0016779	GO:0009336	0.5071	1994	TRUE	-0.6314	2.2e-15	5.67e-14	5375	5506	5241	3198	3022	2919	5546	5094	5444	3400	3408	3571	4040	4536	4045	3917	3573	3540	139.3	139	134.4	94.88	89.81	88.99	145.1	141.8	144.8	104.5	104.3	110.5
ENSMUSG00000046402	ENSMUSG00000046402	Rbp1	protein_coding	+	9	98422961	98446575	protein_coding	retinol binding protein 1, cellular [Source:MGI Symbol;Acc:MGI:97876]	RBP1	GO:0006810; GO:0030852; GO:0033189; GO:0042572; GO:0042573	GO:0005215; GO:0005501; GO:0008289; GO:0016918; GO:0019841	GO:0005737; GO:0005829; GO:0044297	0.523	2652	TRUE	1.005	2.22e-15	5.71e-14	650.7	631.9	470.9	267.6	282.5	622	588.8	571.5	545.2	1160	1116	1273	159.7	175.8	134	435.4	283.9	245.3	12.68	11.99	9.078	5.97	6.314	14.26	11.59	11.96	10.91	26.82	25.69	29.62
ENSMUSG00000044674	ENSMUSG00000044674	Fzd1	protein_coding	-	5	4753839	4758035	protein_coding	frizzled homolog 1 (Drosophila) [Source:MGI Symbol;Acc:MGI:1196625]	FZD1	GO:0001934; GO:0003149; GO:0003150; GO:0003151; GO:0007165; GO:0007166; GO:0007186; GO:0007267; GO:0007275; GO:0016055; GO:0030514; GO:0030855; GO:0035414; GO:0035425; GO:0042493; GO:0044338; GO:0044339; GO:0045892; GO:0045893; GO:0051091; GO:0060022; GO:0060070; GO:0060412; GO:0090090; GO:0090179	GO:0004871; GO:0004888; GO:0004930; GO:0005102; GO:0005109; GO:0017147; GO:0030165; GO:0042802; GO:0042803; GO:0042813; GO:0046982	GO:0005886; GO:0005925; GO:0009986; GO:0016020; GO:0016021; GO:0043005	0.5566	4197	TRUE	0.9291	2.23e-15	5.73e-14	486.6	469.2	485.6	1171	1169	956.4	550.2	500.7	500.2	973.7	872.9	887.6	311.3	245.6	312.5	416.5	449.2	466.2	5.992	5.627	5.916	16.51	16.5	13.86	6.841	6.622	6.323	14.22	12.7	13.05
ENSMUSG00000053644	ENSMUSG00000053644	Aldh7a1	protein_coding	-	18	56524722	56572951	protein_coding	aldehyde dehydrogenase family 7, member A1 [Source:MGI Symbol;Acc:MGI:108186]	ALDH7A1	GO:0008152; GO:0055114	GO:0004029; GO:0004043; GO:0008802; GO:0016491; GO:0016620	GO:0005634; GO:0005737; GO:0005739; GO:0070062	0.5269	1460	TRUE	-0.7518	2.32e-15	5.95e-14	2148	2259	2440	997.5	1014	1184	2012	2031	2072	1335	1362	1348	2668	3118	2647	2872	2616	3061	76	77.84	85.4	40.41	41.15	49.27	71.88	77.17	75.27	56.01	56.91	56.93
ENSMUSG00000034057	ENSMUSG00000034057	Myrfl	protein_coding	-	10	116776545	116896879	protein_coding	myelin regulatory factor-like [Source:MGI Symbol;Acc:MGI:2685085]	MYRFL	GO:0006355; GO:0008150	GO:0003674; GO:0003677; GO:0003700	GO:0005575; GO:0016020; GO:0016021	0.4974	3114	TRUE	-1.559	2.44e-15	6.24e-14	315.6	365.7	485.6	50.46	53.17	55.44	182.4	303.1	346.8	123.3	135.9	130.2	371.7	361.8	317.6	266.6	224.1	272.3	5.238	5.911	7.973	0.9589	1.012	1.082	3.058	5.404	5.909	2.426	2.665	2.581
ENSMUSG00000051375	ENSMUSG00000051375	Pcdh1	protein_coding	-	18	38185914	38212053	protein_coding	protocadherin 1 [Source:MGI Symbol;Acc:MGI:104692]	PCDH1	GO:0007156; GO:0016339	GO:0005515	GO:0005887; GO:0005911	0.5929	2959	TRUE	1.016	2.45e-15	6.24e-14	1219	821.5	1036	879	970	980.8	586	817.5	774.8	2058	2045	2097	541.6	612.6	562.1	583.8	520.1	533	21.3	13.97	17.9	17.58	19.43	20.15	10.33	15.33	13.89	42.63	42.19	43.72
ENSMUSG00000048644	ENSMUSG00000048644	Ctxn1	protein_coding	-	8	4257648	4259274	protein_coding	cortexin 1 [Source:MGI Symbol;Acc:MGI:88566]	CTXN1	GO:0008150	GO:0003674	GO:0005575; GO:0016020; GO:0016021; GO:0031224	0.594	1224	TRUE	-1.025	2.47e-15	6.28e-14	1036	1103	1168	319.2	335.2	298.4	819.9	642.3	721	546.6	611.8	460.1	278.2	470.7	199.9	587.7	405.6	240.2	43.73	45.34	48.81	15.43	16.24	14.82	34.96	29.13	31.25	27.37	30.51	23.19
ENSMUSG00000033287	ENSMUSG00000033287	Kctd17	protein_coding	+	15	78428564	78438909	protein_coding	potassium channel tetramerisation domain containing 17 [Source:MGI Symbol;Acc:MGI:1920094]	KCTD17	GO:0008150	GO:0042802	GO:0005575	0.6241	885	TRUE	0.8536	2.57e-15	6.52e-14	725.7	636	673.9	909.5	929.7	1102	663.9	580.2	576.4	1165	1231	1271	440.1	358.7	376.4	528.9	507	580.6	42.36	36.15	38.91	60.77	62.23	75.67	39.13	36.37	34.53	80.67	84.83	88.56
ENSMUSG00000029381	ENSMUSG00000029381	Shroom3	protein_coding	+	5	92683435	92965318	protein_coding	shroom family member 3 [Source:MGI Symbol;Acc:MGI:1351655]	SHROOM3	GO:0000902; GO:0001843; GO:0002064; GO:0002066; GO:0007275; GO:0007389; GO:0008360; GO:0030036	GO:0003779; GO:0051015	GO:0005737; GO:0005856; GO:0005874; GO:0005912; GO:0016324; GO:0030054; GO:0043296; GO:0045177	0.5926	4490	TRUE	-1.192	2.63e-15	6.67e-14	1233	1749	1101	771.7	704.1	775.6	1540	1512	1555	602.8	602.6	584	1766	1868	1985	1914	1391	1753	14.18	19.61	12.54	10.17	9.293	10.5	17.89	18.69	18.37	8.228	8.191	8.025
ENSMUSG00000055435	ENSMUSG00000055435	Maf	protein_coding	-	8	115682942	115707794	protein_coding	avian musculoaponeurotic fibrosarcoma (v-maf) AS42 oncogene homolog [Source:MGI Symbol;Acc:MGI:96909]	MAF	GO:0000122; GO:0001816; GO:0002088; GO:0006351; GO:0006355; GO:0006366; GO:0010628; GO:0032330; GO:0045944; GO:0048468; GO:0048839; GO:0070306	GO:0000981; GO:0001228; GO:0003677; GO:0003690; GO:0003700; GO:0005515; GO:0042803; GO:0043565; GO:0046982	GO:0005634; GO:0005737	0.5074	4791	TRUE	-0.8046	2.74e-15	6.92e-14	5417	4563	5953	4483	4302	3070	4525	4943	5257	3070	3100	2915	11340	10740	10380	10860	9263	9631	58.43	47.94	63.52	55.36	53.22	38.96	49.28	57.26	58.21	39.28	39.5	37.54
ENSMUSG00000027331	ENSMUSG00000027331	Knstrn	protein_coding	+	2	118814003	118853957	protein_coding	kinetochore-localized astrin/SPAG5 binding [Source:MGI Symbol;Acc:MGI:1289298]	KNSTRN	GO:0000070; GO:0007049; GO:0007051; GO:0007059; GO:0007067; GO:0051301; GO:0051988	GO:0005515	GO:0000775; GO:0000776; GO:0005634; GO:0005694; GO:0005737; GO:0005856; GO:0005874; GO:0015630; GO:0035371; GO:0072686	0.5063	1187	TRUE	1	2.75e-15	6.94e-14	385.1	439.7	338.4	555.3	626.5	700	350.6	439.2	431.8	772	754.9	818.3	20.54	22.62	30.52	39.44	34.46	34.68	16.76	18.63	14.57	27.67	31.27	35.83	15.41	20.53	19.29	39.84	38.8	42.51
ENSMUSG00000019929	ENSMUSG00000019929	Dcn	protein_coding	+	10	97479500	97518162	protein_coding	decorin [Source:MGI Symbol;Acc:MGI:94872]	DCN	GO:0010508; GO:0019800	GO:0005518; GO:0005539; GO:0044822; GO:0047485; GO:0050840	GO:0005576; GO:0005578; GO:0005589; GO:0005615; GO:0031012	0.427	1840	TRUE	-0.7547	2.79e-15	7.03e-14	11560	10330	11330	5443	4788	6531	16650	14410	15440	6471	6468	6695	40710	43750	30490	27310	28200	36380	324.8	282.6	314.8	175	154.2	215.8	472.1	434.7	445.1	215.6	214.6	224.5
ENSMUSG00000042109	ENSMUSG00000042109	Csdc2	protein_coding	+	15	81936759	81950941	protein_coding	cold shock domain containing C2, RNA binding [Source:MGI Symbol;Acc:MGI:2146027]	CSDC2	GO:0006355; GO:0006397; GO:0008150	GO:0003676; GO:0003677; GO:0003723; GO:0008134	GO:0005634; GO:0005737	0.5819	2208	TRUE	1.38	2.83e-15	7.11e-14	179.4	142.5	156	300	349.4	276.3	183.1	209.4	183.7	438.7	370.9	433.2	83.28	50.06	87.38	32.37	21.3	14.57	4.197	3.248	3.611	8.038	9.377	7.605	4.327	5.262	4.412	12.17	10.25	12.1
ENSMUSG00000045991	ENSMUSG00000045991	Onecut2	protein_coding	+	18	64340364	64398488	protein_coding	one cut domain, family member 2 [Source:MGI Symbol;Acc:MGI:1891408]	ONECUT2	GO:0001889; GO:0001952; GO:0002064; GO:0006351; GO:0006355; GO:0006366; GO:0009653; GO:0030154; GO:0030335; GO:0030512; GO:0031016; GO:0031018; GO:0042384; GO:0045165; GO:0045944; GO:0048935	GO:0000978; GO:0001077; GO:0003677; GO:0003700	GO:0005634; GO:0005654; GO:0015629	0.4165	13390	TRUE	1.834	2.96e-15	7.44e-14	33.48	52.91	39.17	28.9	24.92	36.12	37.23	28.82	35.79	145.6	148.3	154	46.29	16.98	89.67	67.19	57.25	59.1	0.1292	0.1989	0.1496	0.1277	0.1103	0.164	0.1451	0.1195	0.1418	0.6666	0.6759	0.7095
ENSMUSG00000032018	ENSMUSG00000032018	Sc5d	protein_coding	-	9	42254177	42264300	protein_coding	sterol-C5-desaturase (fungal ERG3, delta-5-desaturase) homolog (S. cerevisae) [Source:MGI Symbol;Acc:MGI:1353611]	SC5D	GO:0006629; GO:0006633; GO:0006694; GO:0008202; GO:0016126; GO:0033490; GO:0055114	GO:0000248; GO:0005506; GO:0016491; GO:0050046	GO:0005783; GO:0016020; GO:0016021; GO:0043231	0.4448	1963	TRUE	-1.317	3.1e-15	7.78e-14	3089	2459	1747	1447	935.8	1252	1518	810.1	1539	1006	1080	842.4	3310	2922	3292	3719	3113	2679	81.33	63.05	45.51	43.62	28.26	38.76	40.36	22.91	41.59	31.41	33.57	26.48
ENSMUSG00000023067	ENSMUSG00000023067	Cdkn1a	protein_coding	+	17	29090979	29100722	protein_coding	cyclin-dependent kinase inhibitor 1A (P21) [Source:MGI Symbol;Acc:MGI:104556]	CDKN1A	GO:0000079; GO:0000082; GO:0000086; GO:0006468; GO:0006974; GO:0006977; GO:0007049; GO:0007050; GO:0007346; GO:0008285; GO:0009411; GO:0010629; GO:0010942; GO:0030308; GO:0030890; GO:0031668; GO:0032147; GO:0033158; GO:0042326; GO:0042771; GO:0043066; GO:0043068; GO:0045736; GO:0048146; GO:0051726; GO:0071479; GO:0071493; GO:0071850; GO:0072331; GO:0090398; GO:2000134; GO:2000278; GO:2000379	GO:0004860; GO:0004861; GO:0005515; GO:0019912; GO:0030332; GO:0031625; GO:0032403; GO:0046872	GO:0000307; GO:0005622; GO:0005634; GO:0005654; GO:0005737; GO:0005829; GO:0043231; GO:0048471; GO:0070557	0.5675	1171	TRUE	-1.068	3.16e-15	7.9e-14	6326	4750	6990	3634	2878	1993	4736	4835	4835	2480	3198	2909	10590	12090	9050	11570	10870	9858	279	204.1	305	183.6	145.6	103.4	211	229.1	218.9	129.8	166.6	153.2
ENSMUSG00000021957	ENSMUSG00000021957	Tkt	protein_coding	+	14	30549131	30574722	protein_coding	transketolase [Source:MGI Symbol;Acc:MGI:105992]	TKT	GO:0006098; GO:0008152; GO:0009052; GO:0040008; GO:0046166; GO:0046390	GO:0000287; GO:0003824; GO:0004802; GO:0016740; GO:0030246; GO:0030976; GO:0042803; GO:0046872; GO:0048029; GO:0048037	GO:0005634; GO:0005654; GO:0005777; GO:0005789; GO:0031982; GO:0043209; GO:0043231; GO:0070062	0.5518	1861	TRUE	-0.7024	3.67e-15	9.17e-14	8026	8319	7284	3868	3730	4090	6949	6736	7004	4716	4787	4984	6127	6467	5701	7162	6928	7307	222.8	224.9	200.1	123	118.8	133.6	194.8	200.9	199.6	155.3	157	165.2
ENSMUSG00000028782	ENSMUSG00000028782	Adgrb2	protein_coding	+	4	129984870	130022633	protein_coding	adhesion G protein-coupled receptor B2 [Source:MGI Symbol;Acc:MGI:2451244]	ADGRB2	GO:0007165; GO:0007166; GO:0007186; GO:0007422; GO:0016525; GO:0051965	GO:0004871; GO:0004888; GO:0004930; GO:0005515	GO:0005886; GO:0016020; GO:0016021	0.6126	2912	TRUE	1.08	3.73e-15	9.31e-14	317	373.8	300.2	390.8	201.9	241.6	158.1	210.6	178.8	669.9	752.5	683.8	31.93	53.43	31.47	32.29	27.4	14.1	5.624	6.458	5.27	7.939	4.108	5.043	2.833	4.013	3.256	14.1	15.77	14.49
ENSMUSG00000031078	ENSMUSG00000031078	Cttn	protein_coding	-	7	144435733	144471009	protein_coding	cortactin [Source:MGI Symbol;Acc:MGI:99695]	CTTN	GO:0006886; GO:0006897; GO:0006898; GO:0006930; GO:0030041; GO:0030516; GO:0030838; GO:0031532; GO:0045987; GO:0048041; GO:0048812; GO:0048870; GO:0097062; GO:0097581; GO:1903146; GO:2001237	GO:0005515; GO:0005522; GO:0070064	GO:0001726; GO:0005622; GO:0005623; GO:0005737; GO:0005856; GO:0005884; GO:0005886; GO:0005905; GO:0005925; GO:0005938; GO:0008076; GO:0016020; GO:0030027; GO:0030054; GO:0030426; GO:0030863; GO:0042995; GO:0070062; GO:1990023	0.54	1849	TRUE	0.686	3.75e-15	9.34e-14	4443	4028	4150	7006	6427	6220	3929	3735	3949	7067	6413	6773	2504	2489	2461	3480	3469	3761	124.2	109.6	114.7	224.2	206	204.5	110.9	112.1	113.3	234.3	211.7	226
ENSMUSG00000001270	ENSMUSG00000001270	Ckb	protein_coding	-	12	111669355	111672338	protein_coding	creatine kinase, brain [Source:MGI Symbol;Acc:MGI:88407]	CKB	GO:0016310; GO:0030644	GO:0000166; GO:0003824; GO:0004111; GO:0005515; GO:0005524; GO:0016301; GO:0016740; GO:0016772; GO:0031625	GO:0005623; GO:0005737; GO:0005739; GO:0043209; GO:0070062	0.5988	1478	TRUE	0.7905	3.96e-15	9.84e-14	4936	4590	3852	5429	5512	5218	2398	1662	1750	7595	7553	7965	4099	3445	3601	5642	4695	5948	172.6	156.3	133.3	217.3	221	214.6	84.68	62.41	62.81	315	311.9	332.5
ENSMUSG00000026678	ENSMUSG00000026678	Rgs5	protein_coding	+	1	169655501	169695813	protein_coding	regulator of G-protein signaling 5 [Source:MGI Symbol;Acc:MGI:1098434]	RGS5	GO:0007165; GO:0007186; GO:0009968; GO:0038032; GO:0043547; GO:0045744	GO:0005096	GO:0005737; GO:0005886; GO:0016020	0.4326	2409	TRUE	-0.9831	4.27e-15	1.06e-13	2375	2220	3025	1278	1265	1520	2326	2444	2144	1141	1366	1324	3422	4165	3480	2135	2961	2030	50.93	46.37	64.2	31.39	31.13	38.35	50.37	56.3	47.2	29.02	34.6	33.92
ENSMUSG00000032324	ENSMUSG00000032324	Tspan3	protein_coding	-	9	56135885	56161070	protein_coding	tetraspanin 3 [Source:MGI Symbol;Acc:MGI:1928098]	TSPAN3			GO:0016020; GO:0016021; GO:0070062	0.5012	1728	TRUE	-0.6696	4.58e-15	1.13e-13	5926	5666	6257	3631	3404	3565	4399	3590	4269	3551	3863	3766	5883	6278	5547	7157	6631	6098	177.2	165	185.1	124.3	116.8	125.4	132.9	115.3	131.1	126	136.4	134.5
ENSMUSG00000040339	ENSMUSG00000040339	Fam102b	protein_coding	-	3	108970997	109027607	protein_coding	family with sequence similarity 102, member B [Source:MGI Symbol;Acc:MGI:3036259]	FAM102B	GO:0008150	GO:0003674	GO:0005575	0.4386	5535	TRUE	-0.8771	4.96e-15	1.23e-13	1405	1656	1482	1188	1047	896.9	1729	1472	1532	785.7	803.8	877.1	1603	1365	1272	1108	1156	1142	13.12	15.06	13.69	12.7	11.21	9.852	16.3	14.76	14.68	8.701	8.864	9.778
ENSMUSG00000022033	ENSMUSG00000022033	Pbk	protein_coding	+	14	65805837	65817822	protein_coding	PDZ binding kinase [Source:MGI Symbol;Acc:MGI:1289156]	PBK	GO:0001933; GO:0006468; GO:0016310; GO:0018105; GO:0018107; GO:0032435; GO:0032873; GO:0034644; GO:0050728	GO:0000166; GO:0004672; GO:0004674; GO:0005524; GO:0016301; GO:0016740	GO:0005634	0.434	1085	TRUE	1.123	4.99e-15	1.23e-13	317	289.1	341.4	534	528.4	680.1	324.8	347.9	386.9	647.5	644	748.9	6.841	3.083	0	13.41	5.07	7.706	15.09	13.4	16.08	29.11	28.85	38.09	15.62	17.79	18.91	36.56	36.21	42.57
ENSMUSG00000025153	ENSMUSG00000025153	Fasn	protein_coding	-	11	120805940	120824178	protein_coding	fatty acid synthase [Source:MGI Symbol;Acc:MGI:95485]	FASN	GO:0001649; GO:0006084; GO:0006629; GO:0006631; GO:0006633; GO:0008152; GO:0009058; GO:0055114; GO:0071353	GO:0003824; GO:0004312; GO:0004313; GO:0004314; GO:0004315; GO:0004316; GO:0004317; GO:0004319; GO:0004320; GO:0008144; GO:0008270; GO:0016295; GO:0016296; GO:0016297; GO:0016491; GO:0016740; GO:0016787; GO:0016788; GO:0016829; GO:0019171; GO:0042802; GO:0042803; GO:0044822; GO:0047117; GO:0047451; GO:0070402	GO:0005737; GO:0005739; GO:0005794; GO:0005886; GO:0016020; GO:0042587; GO:0070062	0.585	3773	TRUE	-0.8127	5.37e-15	1.32e-13	12270	12620	10390	4840	5079	5495	7189	7291	8277	6702	6896	6436	6814	7186	6617	5965	6227	6419	168	168.3	140.8	75.9	79.79	88.54	99.43	107.3	116.4	108.9	111.6	105.2
ENSMUSG00000021054	ENSMUSG00000021054	Sgpp1	protein_coding	-	12	75714248	75735729	protein_coding	sphingosine-1-phosphate phosphatase 1 [Source:MGI Symbol;Acc:MGI:2135760]	SGPP1	GO:0006665; GO:0006668; GO:0006670; GO:0016311; GO:0097191; GO:0097193	GO:0003824; GO:0008138; GO:0008330; GO:0008579; GO:0008969; GO:0016312; GO:0016787; GO:0017017; GO:0017161; GO:0019178; GO:0019198; GO:0030351; GO:0030352; GO:0030487; GO:0042392; GO:0043726; GO:0043812; GO:0043813; GO:0052629; GO:0052745; GO:0052825; GO:0052828; GO:0052829; GO:0052830; GO:0052831; GO:0052867; GO:1990003	GO:0005739; GO:0005783; GO:0005794; GO:0015629; GO:0016020; GO:0016021	0.4603	3324	TRUE	-1.015	5.4e-15	1.33e-13	657.6	766.4	732.8	712.3	741.1	666.2	636.8	452.2	522.7	317.5	374.5	369.7	1205	1164	1165	1894	1671	1711	10.22	11.6	11.27	12.68	13.22	12.18	9.997	7.552	8.343	5.855	6.876	6.864
ENSMUSG00000032181	ENSMUSG00000032181	Scg3	protein_coding	-	9	75643264	75683996	protein_coding	secretogranin III [Source:MGI Symbol;Acc:MGI:103032]	SCG3		GO:0044822	GO:0005576; GO:0016020; GO:0031410	0.4655	2249	TRUE	0.9583	5.47e-15	1.34e-13	347.6	376.5	370.8	330.9	313.2	297.9	189.6	206.9	216.9	664.9	721.5	730	174.5	80.17	861.4	100.2	89.22	74.5	7.987	8.425	8.43	8.707	8.256	8.054	4.4	5.106	5.116	18.12	19.58	20.03
ENSMUSG00000022799	ENSMUSG00000022799	Arhgap31	protein_coding	-	16	38598340	38713274	protein_coding	Rho GTPase activating protein 31 [Source:MGI Symbol;Acc:MGI:1333857]	ARHGAP31	GO:0007165; GO:0007264; GO:0043547	GO:0005096; GO:0005515; GO:0017124	GO:0005622; GO:0030027; GO:0030054; GO:0042995	0.4846	5460	TRUE	-0.8275	5.63e-15	1.38e-13	4328	5131	4318	2373	2005	2293	3889	3871	4295	2273	2801	2669	9579	9876	8119	8286	7370	8526	40.97	47.3	40.43	25.72	21.76	25.54	37.17	39.36	41.73	25.52	31.32	30.17
ENSMUSG00000041642	ENSMUSG00000041642	Kif21b	protein_coding	+	1	136131389	136177998	protein_coding	kinesin family member 21B [Source:MGI Symbol;Acc:MGI:109234]	KIF21B	GO:0007018	GO:0000166; GO:0003777; GO:0005524; GO:0008017; GO:0016887	GO:0005737; GO:0005856; GO:0005871; GO:0005874; GO:0042995	0.5567	4672	TRUE	1.381	6.22e-15	1.52e-13	102.9	103.5	85.32	110.3	128	153.2	115.2	129.8	124.1	266.5	243.3	261.5	67.26	64.75	75.08	44.18	42.59	74.5	1.138	1.115	0.9337	1.397	1.623	1.994	1.287	1.543	1.409	3.496	3.178	3.454
ENSMUSG00000000804	ENSMUSG00000000804	Usp32	protein_coding	-	11	84984442	85140038	protein_coding	ubiquitin specific peptidase 32 [Source:MGI Symbol;Acc:MGI:2144475]	USP32	GO:0016579; GO:0043161; GO:0061136	GO:0004197; GO:0004843	GO:0005737; GO:0005794	0.442	1894	TRUE	-0.6943	6.22e-15	1.52e-13	3092	2934	3205	2591	2356	2092	2407	2432	2348	1813	1994	1874	3390	3980	3578	4429	4092	3815	84.34	77.93	86.48	80.93	73.71	67.12	66.29	71.24	65.73	58.64	64.23	61.02
ENSMUSG00000028919	ENSMUSG00000028919	Arhgef19	protein_coding	+	4	141239499	141257564	protein_coding	Rho guanine nucleotide exchange factor (GEF) 19 [Source:MGI Symbol;Acc:MGI:1925912]	ARHGEF19	GO:0032956; GO:0035023; GO:0042060; GO:0043547	GO:0005085; GO:0005089; GO:0005096		0.6261	1114	TRUE	1.118	6.79e-15	1.65e-13	376.8	307.9	314.9	332.1	354.8	353.4	168.9	159.6	123.1	769.5	644	758.4	95.79	70.9	113.6	288.7	211.9	287.7	17.48	13.91	14.45	17.64	18.87	19.28	7.909	7.954	5.862	42.33	35.28	42
ENSMUSG00000064080	ENSMUSG00000064080	Fbln2	protein_coding	+	6	91212455	91272540	protein_coding	fibulin 2 [Source:MGI Symbol;Acc:MGI:95488]	FBLN2	GO:0010811	GO:0005509; GO:0005515; GO:0050840	GO:0005576; GO:0005578; GO:0031012; GO:0070062; GO:1903561	0.5854	1691	TRUE	1.023	6.86e-15	1.67e-13	2725	2313	1716	2437	2681	3270	2741	2718	2437	4385	4520	4829	1360	1666	1015	3557	4233	4197	83.27	68.82	51.87	85.28	93.96	117.6	84.57	89.19	76.43	158.9	163.1	176.2
ENSMUSG00000026764	ENSMUSG00000026764	Kif5c	protein_coding	+	2	49619298	49774778	protein_coding	kinesin family member 5C [Source:MGI Symbol;Acc:MGI:1098269]	KIF5C	GO:0007018; GO:0008045; GO:0008104; GO:0030705	GO:0003777; GO:0005515; GO:0008574; GO:0034190	GO:0005622; GO:0005623; GO:0005737; GO:0005871; GO:0035253; GO:0043005	0.488	3792	TRUE	-1.133	7.43e-15	1.8e-13	1741	2188	1831	890.7	921.8	1033	3389	3225	3169	676.1	1023	918	5418	5824	7032	3155	2663	2419	23.72	29.03	24.68	13.9	14.41	16.55	46.64	47.2	44.34	10.93	16.47	14.94
ENSMUSG00000024989	ENSMUSG00000024989	Cep55	protein_coding	+	19	38055025	38074425	protein_coding	centrosomal protein 55 [Source:MGI Symbol;Acc:MGI:1921357]	CEP55	GO:0000281; GO:0000920; GO:0007049; GO:0007067; GO:0045184; GO:0051301	GO:0005515	GO:0005737; GO:0005813; GO:0005856; GO:0016020; GO:0030496; GO:0045171	0.44	2195	TRUE	1.261	7.5e-15	1.82e-13	166.8	164	170.7	275.8	252.2	326.8	168.1	194.4	219.8	395.9	418.6	381.3	6.83	6.177	7.102	6.311	9.115	10.26	3.928	3.761	3.975	7.433	6.808	9.05	3.997	4.916	5.312	11.06	11.64	10.72
ENSMUSG00000035407	ENSMUSG00000035407	Kank4	protein_coding	-	4	98754898	98817537	protein_coding	KN motif and ankyrin repeat domains 4 [Source:MGI Symbol;Acc:MGI:3043381]	KANK4	GO:0051497	GO:0003674	GO:0005737	0.5326	4795	TRUE	-0.6345	8.24e-15	1.99e-13	6037	6064	5842	2939	3065	2970	4751	5961	6182	3966	3638	3924	5131	6347	4923	3768	3344	3772	65.07	63.65	62.29	36.26	37.89	37.66	51.71	69.01	68.4	50.7	46.32	50.5
ENSMUSG00000031024	ENSMUSG00000031024	St5	protein_coding	-	7	109523911	109617147	protein_coding	suppression of tumorigenicity 5 [Source:MGI Symbol;Acc:MGI:108517]	ST5	GO:0043547; GO:0070374	GO:0005085; GO:0017112	GO:0005575	0.5289	3715	TRUE	-0.8081	8.25e-15	1.99e-13	1308	1354	1513	947	912.4	867.2	905.8	1079	1168	769.5	814.5	783.6	1268	1339	1135	1095	955.1	1042	18.2	18.34	20.82	15.08	14.56	14.19	12.72	16.12	16.68	12.69	13.38	13.01
ENSMUSG00000032172	ENSMUSG00000032172	Olfm2	protein_coding	-	9	20667986	20728219	protein_coding	olfactomedin 2 [Source:MGI Symbol;Acc:MGI:3045350]	OLFM2	GO:0007601; GO:0007626; GO:0009306; GO:0051152	GO:0005515	GO:0005576; GO:0005634; GO:0005737; GO:0030054; GO:0032281; GO:0045202; GO:0097060	0.5843	1530	TRUE	1.656	8.32e-15	2e-13	93.15	57.81	64.75	63.37	56.91	59.04	69.4	84.48	70.34	232.8	207.5	245.8	4.561	3.083	5.073	3.944	6.083	3.853	3.147	1.902	2.164	2.451	2.205	2.346	2.367	3.065	2.439	9.328	8.278	9.913
ENSMUSG00000005958	ENSMUSG00000005958	Ephb3	protein_coding	+	16	21204755	21223305	protein_coding	Eph receptor B3 [Source:MGI Symbol;Acc:MGI:104770]	EPHB3	GO:0001525; GO:0001655; GO:0006468; GO:0007165; GO:0007169; GO:0007275; GO:0007399; GO:0007411; GO:0007413; GO:0016310; GO:0016477; GO:0018108; GO:0021952; GO:0022038; GO:0022407; GO:0031290; GO:0034446; GO:0043087; GO:0046777; GO:0048013; GO:0048538; GO:0048546; GO:0050770; GO:0051965; GO:0060021; GO:0060996; GO:0060997	GO:0000166; GO:0004672; GO:0004713; GO:0004714; GO:0005003; GO:0005005; GO:0005524; GO:0008046; GO:0016301; GO:0016740	GO:0005886; GO:0005887; GO:0016020; GO:0016021; GO:0042995	0.5744	3291	TRUE	0.9732	8.55e-15	2.05e-13	989.4	773.2	724	565.7	507.7	719	487.3	664.4	637	1666	1652	1580	332.2	331.2	332	388.5	301.5	360.2	15.53	11.82	11.25	10.17	9.142	13.28	7.726	11.21	10.27	31.02	30.64	29.62
ENSMUSG00000027379	ENSMUSG00000027379	Bub1	protein_coding	-	2	127801122	127831865	protein_coding	budding uninhibited by benzimidazoles 1 homolog (S. cerevisiae) [Source:MGI Symbol;Acc:MGI:1100510]	BUB1	GO:0006468; GO:0006915; GO:0007049; GO:0007059; GO:0007063; GO:0007067; GO:0007094; GO:0009790; GO:0016310; GO:0051301; GO:0051983; GO:0071173; GO:0071174; GO:2001244	GO:0000166; GO:0004672; GO:0004674; GO:0005524; GO:0016301; GO:0016740	GO:0000775; GO:0000776; GO:0000777; GO:0000780; GO:0000942; GO:0005634; GO:0005654; GO:0005694; GO:0005737; GO:0016020	0.4052	1714	TRUE	1.173	8.68e-15	2.08e-13	230.8	232.6	220.7	349.7	342.7	463.8	249	242.3	215.9	526.7	477	538.9	3.421	0	1.015	9.466	12.18	7.706	6.957	6.828	6.581	12.07	11.85	16.45	7.578	7.843	6.681	18.83	16.98	19.39
ENSMUSG00000020974	ENSMUSG00000020974	Pole2	protein_coding	-	12	69201779	69228190	protein_coding	polymerase (DNA directed), epsilon 2 (p59 subunit) [Source:MGI Symbol;Acc:MGI:1197514]	POLE2	GO:0006260; GO:0006261; GO:0042276	GO:0003677; GO:0003887; GO:0016740; GO:0016779	GO:0005634; GO:0005654; GO:0008622; GO:0043231	0.4466	1695	TRUE	1.552	9.26e-15	2.22e-13	69.52	90.08	50.03	213.6	180.7	258.3	98.73	72.06	76.21	214.2	208.7	216.4	23.95	21.58	21.31	37.08	45.63	21.83	2.12	2.675	1.509	7.456	6.319	9.264	3.04	2.36	2.385	7.745	7.515	7.877
ENSMUSG00000028033	ENSMUSG00000028033	Kcnq5	protein_coding	-	1	21398403	21961942	protein_coding	potassium voltage-gated channel, subfamily Q, member 5 [Source:MGI Symbol;Acc:MGI:1924937]	KCNQ5	GO:0006810; GO:0006811; GO:0006813; GO:0034765; GO:0055085; GO:0071805	GO:0005216; GO:0005244; GO:0005249; GO:0005251; GO:0005267	GO:0008076; GO:0016020; GO:0016021	0.5127	3817	TRUE	1.348	9.57e-15	2.29e-13	118.2	110.3	91.23	117.4	122.3	115.4	50.8	38.52	51.79	264	285	278.4	54.73	38.03	86.29	45.75	41.56	38.53	1.6	1.454	1.222	1.819	1.898	1.838	0.6945	0.5601	0.7198	4.239	4.558	4.5
ENSMUSG00000037685	ENSMUSG00000037685	Atp8a1	protein_coding	-	5	67618140	67847432	protein_coding	ATPase, aminophospholipid transporter (APLT), class I, type 8A, member 1 [Source:MGI Symbol;Acc:MGI:1330848]	ATP8A1	GO:0006810; GO:0006869; GO:0007612; GO:0015914; GO:0030335; GO:0045332; GO:0061092	GO:0000166; GO:0000287; GO:0004012; GO:0005515; GO:0005524; GO:0016787; GO:0046872	GO:0005783; GO:0005794; GO:0005886; GO:0016020; GO:0016021; GO:0031410; GO:0070062	0.4631	2349	TRUE	-0.8202	9.73e-15	2.32e-13	3679	4797	4549	2295	2416	2121	2950	2766	3052	2333	2543	2474	10860	12200	10070	18540	17650	16620	80.91	102.8	98.99	57.8	60.95	54.89	65.52	65.34	68.9	60.86	66.06	64.96
ENSMUSG00000027007	ENSMUSG00000027007	Ssfa2	protein_coding	+	2	79635352	79672966	protein_coding	sperm specific antigen 2 [Source:MGI Symbol;Acc:MGI:1917849]	SSFA2		GO:0003779; GO:0005102; GO:0051015	GO:0005634; GO:0005654; GO:0005737; GO:0005886	0.494	5047	TRUE	-0.7567	1.01e-14	2.39e-13	3342	4133	3640	3262	2915	3037	1917	1926	2216	2068	2217	2274	6396	7097	6962	7616	7154	7100	34.22	41.21	36.88	38.25	34.24	36.58	19.82	21.18	23.29	25.11	26.81	27.8
ENSMUSG00000022999	ENSMUSG00000022999	Lmbr1l	protein_coding	-	15	98903921	98918231	protein_coding	limb region 1 like [Source:MGI Symbol;Acc:MGI:1289247]	LMBR1L	GO:0006897; GO:0008150	GO:0003674	GO:0005575; GO:0005886; GO:0016020; GO:0016021	0.5587	1590	TRUE	1.217	1.08e-14	2.57e-13	308.7	411.4	282.5	543.3	603.6	650.8	955.1	859.7	782.6	857.9	822.8	671.2	379.7	398.8	315.5	270.6	246.4	281.3	10.03	13.02	9.084	20.22	22.5	24.88	31.34	30.01	26.11	33.07	31.58	26.04
ENSMUSG00000041372	ENSMUSG00000041372	B4galnt3	protein_coding	-	6	120203094	120294559	protein_coding	beta-1,4-N-acetyl-galactosaminyl transferase 3 [Source:MGI Symbol;Acc:MGI:3041155]	B4GALNT3		GO:0008376; GO:0016740; GO:0033842	GO:0005794; GO:0016020; GO:0016021; GO:0032580	0.5665	3677	TRUE	1.02	1.18e-14	2.8e-13	931.5	1045	671	543.3	638.9	753.2	920.8	1170	1155	1854	1752	1797	95.78	46.25	72.04	52.06	19.26	30.83	13.09	14.3	9.33	8.744	10.3	12.45	13.07	17.66	16.66	30.91	29.08	30.16
ENSMUSG00000037813	ENSMUSG00000037813	D630003M21Rik	protein_coding	-	2	158182533	158229222	protein_coding	RIKEN cDNA D630003M21 gene [Source:MGI Symbol;Acc:MGI:3606579]	KIAA1755	GO:0008150	GO:0003674	GO:0005575	0.5776	3962	TRUE	-1.053	1.19e-14	2.82e-13	1213	1673	1204	374.3	329	472.4	615.9	1426	1394	706	652.9	611	2306	2842	1996	1575	1404	1680	15.81	21.24	15.53	5.589	4.922	7.248	8.111	19.98	18.66	10.92	10.06	9.514
ENSMUSG00000059213	ENSMUSG00000059213	Ddn	protein_coding	-	15	98803782	98807925	protein_coding	dendrin [Source:MGI Symbol;Acc:MGI:108101]	DDN	GO:0045944	GO:0000978; GO:0000982	GO:0005634; GO:0005737; GO:0005783; GO:0005886; GO:0016020; GO:0030425; GO:0042995	0.5997	3740	TRUE	-1.827	1.26e-14	2.97e-13	8512	4792	11830	2572	1228	2529	2684	3118	3323	2500	2652	1917	14040	12500	17160	11780	12030	13690	117.6	64.49	161.7	40.7	19.46	41.11	37.45	46.28	47.13	40.98	43.29	31.63
ENSMUSG00000032340	ENSMUSG00000032340	Neo1	protein_coding	-	9	58874679	59036441	protein_coding	neogenin [Source:MGI Symbol;Acc:MGI:1097159]	NEO1	GO:0006355; GO:0007155; GO:0007520; GO:0030513; GO:0050709; GO:0055072; GO:1901215	GO:0004872; GO:0005515; GO:0045296	GO:0005886; GO:0016020; GO:0016021; GO:0043025	0.4899	7387	TRUE	-0.9521	1.33e-14	3.13e-13	742.4	847.1	703.4	227.7	203.1	363.3	860	853.5	946.7	372.3	411.4	402.3	616.9	654.7	617.9	468.6	417.7	389.2	5.194	5.772	4.868	1.824	1.63	2.99	6.076	6.414	6.799	3.089	3.4	3.361
ENSMUSG00000040964	ENSMUSG00000040964	Arhgef10l	protein_coding	-	4	140514485	140666012	protein_coding	Rho guanine nucleotide exchange factor (GEF) 10-like [Source:MGI Symbol;Acc:MGI:1920004]	ARHGEF10L	GO:0035023	GO:0005085; GO:0005089	GO:0005737	0.5972	2639	TRUE	0.8626	1.39e-14	3.27e-13	1267	1264	991.8	1562	1590	1532	925.1	941.1	905.7	1961	2252	2213	1017	820.2	909.1	1169	850.7	1096	24.8	24.1	19.21	35.02	35.71	35.3	18.29	19.79	18.2	45.54	52.07	51.74
ENSMUSG00000027087	ENSMUSG00000027087	Itgav	protein_coding	+	2	83724397	83806916	protein_coding	integrin alpha V [Source:MGI Symbol;Acc:MGI:96608]	ITGAV	GO:0001525; GO:0001568; GO:0006874; GO:0006954; GO:0007155; GO:0007160; GO:0007204; GO:0007229; GO:0007275; GO:0008284; GO:0009566; GO:0010745; GO:0010888; GO:0016049; GO:0016477; GO:0030154; GO:0030335; GO:0031589; GO:0032369; GO:0032490; GO:0033690; GO:0034113; GO:0034446; GO:0034765; GO:0035262; GO:0035987; GO:0038027; GO:0042110; GO:0043277; GO:0043410; GO:0043542; GO:0045124; GO:0045715; GO:…	GO:0001846; GO:0001968; GO:0002020; GO:0005080; GO:0005102; GO:0005245; GO:0031994; GO:0042277; GO:0046872; GO:0046982; GO:0050840; GO:1990430	GO:0005622; GO:0005634; GO:0005829; GO:0005886; GO:0005925; GO:0008305; GO:0009897; GO:0009986; GO:0016020; GO:0016021; GO:0031258; GO:0031527; GO:0031528; GO:0032587; GO:0034683; GO:0034684; GO:0034686; GO:0035867; GO:0070062	0.5069	2611	TRUE	-0.7354	1.51e-14	3.54e-13	2446	2556	2840	1930	2068	1659	3447	2972	3401	1503	1568	1612	6768	6675	5934	5313	4178	4217	48.41	49.26	55.6	43.72	46.94	38.63	68.89	63.17	69.1	35.28	36.66	38.1
ENSMUSG00000027465	ENSMUSG00000027465	Tbc1d20	protein_coding	+	2	152293828	152313996	protein_coding	TBC1 domain family, member 20 [Source:MGI Symbol;Acc:MGI:1914481]	TBC1D20	GO:0001675; GO:0002088; GO:0006888; GO:0007030; GO:0007283; GO:0008584; GO:0019068; GO:0034389; GO:0043010; GO:0043547; GO:0044829; GO:0046726; GO:0070309; GO:0072520; GO:0090110; GO:1902953	GO:0005096; GO:0017137	GO:0005783; GO:0005789; GO:0016020; GO:0016021; GO:0030173; GO:0031965	0.5555	1761	TRUE	-0.7313	1.58e-14	3.71e-13	2813	2946	3326	1876	1827	1753	2573	2431	2543	1784	1907	1752	1302	1327	1304	1503	1482	1505	82.54	84.19	96.54	63.04	61.48	60.51	76.24	76.61	76.61	62.1	66.09	61.39
ENSMUSG00000029576	ENSMUSG00000029576	Radil	protein_coding	-	5	142484839	142551098	protein_coding	Ras association and DIL domains [Source:MGI Symbol;Acc:MGI:2443088]	RADIL	GO:0007155; GO:0007165; GO:0007275; GO:0034446	GO:0005515	GO:0005874	0.6018	2461	TRUE	-1.151	1.66e-14	3.88e-13	757.8	789.3	679.8	336.8	347.3	441.7	538	674	668.3	359.8	380.4	264.7	945.3	1022	907	726.5	627.6	710.3	15.91	16.14	14.12	8.096	8.362	10.91	11.41	15.2	14.4	8.96	9.432	6.635
ENSMUSG00000031647	ENSMUSG00000031647	Mfap3l	protein_coding	+	8	60632827	60676729	protein_coding	microfibrillar-associated protein 3-like [Source:MGI Symbol;Acc:MGI:1918556]	MFAP3L	GO:0008150	GO:0003674	GO:0005575; GO:0005886; GO:0016020; GO:0016021	0.4564	3647	TRUE	-0.6819	1.66e-14	3.88e-13	8221	8274	7630	5204	4350	4311	9324	6864	7174	4759	5270	4973	6967	6648	7187	9424	9269	8890	116.5	114.2	107	84.43	70.7	71.86	133.4	104.5	104.4	79.98	88.2	84.13
ENSMUSG00000051855	ENSMUSG00000051855	Mest	protein_coding	+	6	30723547	30748455	protein_coding	mesoderm specific transcript [Source:MGI Symbol;Acc:MGI:96968]	MEST	GO:0010883; GO:0032526	GO:0003824; GO:0003923; GO:0016787; GO:0052770; GO:0052771	GO:0005783; GO:0016020; GO:0016021; GO:0070062	0.5267	926	TRUE	-0.7653	1.8e-14	4.21e-13	4886	4502	3852	2253	1755	2789	7680	5584	6201	2468	2600	2711	125.4	62.69	131.9	53.65	44.61	75.79	272.6	244.6	212.6	143.9	112.3	183	432.7	334.6	355.1	163.3	171.3	180.6
ENSMUSG00000056174	ENSMUSG00000056174	Col8a2	protein_coding	+	4	126286793	126314330	protein_coding	collagen, type VIII, alpha 2 [Source:MGI Symbol;Acc:MGI:88464]	COL8A2	GO:0001525; GO:0007155; GO:0048593; GO:0050673		GO:0005576; GO:0005578; GO:0005581; GO:0005604; GO:0031012	0.58	2337	TRUE	-1.799	1.82e-14	4.23e-13	795.3	522	435.6	146.7	91.97	208.2	356.4	249	281.8	143.7	213.5	148.1	1485	1819	999.4	852	693.5	350.6	17.58	11.24	9.527	3.714	2.332	5.416	7.957	5.914	6.396	3.768	5.574	3.91
ENSMUSG00000074657	ENSMUSG00000074657	Kif5a	protein_coding	-	10	127225696	127263363	protein_coding	kinesin family member 5A [Source:MGI Symbol;Acc:MGI:109564]	KIF5A	GO:0007018; GO:0007411; GO:0008104; GO:0030705	GO:0003777; GO:0005515; GO:0008017; GO:0008574; GO:0032403	GO:0005622; GO:0005623; GO:0005737; GO:0005871; GO:0016020; GO:0030424; GO:0035253; GO:0043005; GO:0043025	0.5377	6310	TRUE	-0.9399	1.84e-14	4.29e-13	2205	2657	2363	1064	1148	1260	3696	3811	3933	1050	1444	1260	3534	2981	5006	1883	1418	1581	18.06	21.19	19.15	9.982	10.78	12.14	30.57	33.53	33.07	10.2	13.97	12.33
ENSMUSG00000041444	ENSMUSG00000041444	Arhgap32	protein_coding	+	9	32116136	32268446	protein_coding	Rho GTPase activating protein 32 [Source:MGI Symbol;Acc:MGI:2450166]	ARHGAP32	GO:0007165; GO:0007266; GO:0043547	GO:0005096; GO:0035091	GO:0005622; GO:0005737; GO:0005768; GO:0005783; GO:0005794; GO:0005886; GO:0005938; GO:0015629; GO:0016020; GO:0030054; GO:0042995; GO:0045202; GO:0045211	0.4769	4713	TRUE	0.7879	1.85e-14	4.3e-13	932.9	914.3	877	1088	1177	1104	1537	1233	1179	1566	1531	1601	843.8	747.2	815.8	663.5	511.6	591.9	10.23	9.764	9.514	13.66	14.81	14.25	17.02	14.52	13.27	20.37	19.83	20.96
ENSMUSG00000042246	ENSMUSG00000042246	Tmc7	protein_coding	-	7	118535843	118584736	protein_coding	transmembrane channel-like gene family 7 [Source:MGI Symbol;Acc:MGI:2443317]	TMC7	GO:0006810; GO:0006811; GO:0008150	GO:0003674	GO:0005575; GO:0016020; GO:0016021	0.4929	2470	TRUE	1.539	1.87e-14	4.34e-13	827.2	396.6	718.1	2664	2906	2354	525.1	718.5	446.9	2012	1783	1821	188.2	182.9	164.4	264.2	234.2	229.9	17.3	8.08	14.86	63.81	69.73	57.93	11.09	16.14	9.597	49.92	44.05	45.49
ENSMUSG00000002341	ENSMUSG00000002341	Ncan	protein_coding	-	8	70093085	70120873	protein_coding	neurocan [Source:MGI Symbol;Acc:MGI:104694]	NCAN	GO:0001501; GO:0007155; GO:0007417; GO:0051823	GO:0005509; GO:0005540; GO:0030246	GO:0005576; GO:0005578	0.5507	7195	TRUE	1.913	2.03e-14	4.69e-13	48.72	29.31	32.78	105.2	119	70.66	30.69	23.52	26.14	133.5	133.2	156	4.481	0.3495	19.07	0.8204	1.024	5.009	0.3499	0.205	0.233	0.8653	0.9801	0.5971	0.2226	0.1815	0.1928	1.137	1.13	1.338
ENSMUSG00000021130	ENSMUSG00000021130	Galnt16	protein_coding	+	12	80518990	80603896	protein_coding	UDP-N-acetyl-alpha-D-galactosamine:polypeptide N-acetylgalactosaminyltransferase 16 [Source:MGI Symbol;Acc:MGI:1917754]	GALNT16	GO:0008150	GO:0000009; GO:0000026; GO:0000030; GO:0000033; GO:0001962; GO:0003674; GO:0003980; GO:0004376; GO:0004576; GO:0004583; GO:0004653; GO:0008375; GO:0008376; GO:0008378; GO:0008417; GO:0008755; GO:0008921; GO:0016740; GO:0016757; GO:0016759; GO:0018715; GO:0018716; GO:0018717; GO:0018718; GO:0019112; GO:0019187; GO:0030246; GO:0031278; GO:0033556; GO:0035496; GO:0042281; GO:0042283; GO:0045140; GO:…	GO:0005794; GO:0016020; GO:0016021; GO:0070062	0.5444	3920	TRUE	-0.9467	2.14e-14	4.94e-13	1364	1759	1345	212.4	131.3	238.4	2435	2001	2339	758.3	771.6	786.7	3033	4226	2929	2183	2191	1979	17.98	22.58	17.54	3.206	1.985	3.698	32.41	28.33	31.66	11.86	12.01	12.38
ENSMUSG00000026024	ENSMUSG00000026024	Als2	protein_coding	-	1	59162926	59237231	protein_coding	amyotrophic lateral sclerosis 2 (juvenile) [Source:MGI Symbol;Acc:MGI:1921268]	ALS2	GO:0001662; GO:0001881; GO:0006979; GO:0007032; GO:0007041; GO:0007409; GO:0007528; GO:0007626; GO:0008104; GO:0008219; GO:0016050; GO:0016197; GO:0016601; GO:0032147; GO:0035023; GO:0035249; GO:0043087; GO:0043547; GO:0045860; GO:0048812; GO:0051260; GO:0071902	GO:0005085; GO:0005089; GO:0005096; GO:0005515; GO:0017112; GO:0017137; GO:0030676; GO:0042802; GO:0042803; GO:0043539; GO:0048365	GO:0001726; GO:0005622; GO:0005623; GO:0005634; GO:0005737; GO:0005769; GO:0005813; GO:0005829; GO:0014069; GO:0016020; GO:0030027; GO:0030424; GO:0030425; GO:0030426; GO:0031982; GO:0043005; GO:0043025; GO:0043197; GO:0043231; GO:0043234	0.5036	3600	TRUE	-0.7695	2.2e-14	5.08e-13	2242	2171	2271	1521	1390	1253	1135	1711	1817	1258	1439	1211	2948	4076	3142	2966	2197	2789	32.18	30.35	32.25	25	22.88	21.16	16.45	26.39	26.78	21.41	24.4	20.76
ENSMUSG00000032372	ENSMUSG00000032372	Plscr2	protein_coding	+	9	92275602	92297752	protein_coding	phospholipid scramblase 2 [Source:MGI Symbol;Acc:MGI:1270860]		GO:0015914; GO:0017121	GO:0005515; GO:0017124; GO:0017128; GO:0046872	GO:0005634; GO:0005737; GO:0005886; GO:0016020; GO:0016021	0.4084	1350	TRUE	-3.473	2.35e-14	5.4e-13	54.29	71.46	116.8	144.5	130.7	134	11.94	24.15	36.55	7.483	4.746	8.403	785.5	790.6	675.4	515.8	342.5	334.3	2.077	2.663	4.422	6.33	5.735	6.029	0.4613	0.9925	1.435	0.3396	0.2145	0.3839
ENSMUSG00000062209	ENSMUSG00000062209	Erbb4	protein_coding	-	1	68032186	69108059	protein_coding	v-erb-a erythroblastic leukemia viral oncogene homolog 4 (avian) [Source:MGI Symbol;Acc:MGI:104771]	ERBB4	GO:0001755; GO:0006351; GO:0006355; GO:0006468; GO:0006915; GO:0007165; GO:0007169; GO:0007275; GO:0007399; GO:0007507; GO:0007595; GO:0008284; GO:0008285; GO:0009880; GO:0010656; GO:0014068; GO:0016310; GO:0016477; GO:0018108; GO:0021551; GO:0021889; GO:0030334; GO:0030335; GO:0032230; GO:0042523; GO:0043066; GO:0043129; GO:0043653; GO:0045165; GO:0045893; GO:0046326; GO:0046777; GO:0050679; GO:…	GO:0000166; GO:0004672; GO:0004713; GO:0004714; GO:0004716; GO:0005154; GO:0005515; GO:0005524; GO:0016301; GO:0016740; GO:0042803; GO:0044212	GO:0005634; GO:0005737; GO:0005739; GO:0005886; GO:0005901; GO:0014069; GO:0016020; GO:0016021; GO:0016323; GO:0043235; GO:0045121	0.4343	6689	TRUE	-2.096	2.35e-14	5.4e-13	151.6	322.7	294.3	22.3	16.2	17.12	132.4	140.4	156.3	52.29	64.41	60.91	497.1	679.4	473.8	1572	1562	1620	1.171	2.428	2.249	0.1972	0.1436	0.1556	1.033	1.165	1.24	0.4792	0.5877	0.5618
ENSMUSG00000029030	ENSMUSG00000029030	Tprgl	protein_coding	-	4	154157485	154160666	protein_coding	transformation related protein 63 regulated like [Source:MGI Symbol;Acc:MGI:1915058]	TPRG1L	GO:0008150	GO:0005515; GO:0042802	GO:0008021; GO:0030054; GO:0031410; GO:0045202; GO:0070062	0.5939	1183	TRUE	-0.6719	2.46e-14	5.63e-13	2942	3043	2734	2423	2502	2096	1978	1754	1932	1749	1866	1849	5698	5353	5725	5207	4667	4497	128.5	129.5	118.2	121.2	125.4	107.7	87.24	82.31	86.62	90.64	96.3	96.43
ENSMUSG00000040084	ENSMUSG00000040084	Bub1b	protein_coding	+	2	118598211	118641591	protein_coding	budding uninhibited by benzimidazoles 1 homolog, beta (S. cerevisiae) [Source:MGI Symbol;Acc:MGI:1333889]	BUB1B	GO:0006468; GO:0006915; GO:0007049; GO:0007067; GO:0007091; GO:0007094; GO:0016310; GO:0034501; GO:0051301; GO:0071459	GO:0000166; GO:0004672; GO:0004674; GO:0005515; GO:0005524; GO:0016301; GO:0016740	GO:0000775; GO:0000776; GO:0000777; GO:0000778; GO:0000940; GO:0005634; GO:0005694; GO:0005737; GO:0048471	0.4669	1322	TRUE	0.9346	2.46e-14	5.63e-13	374	434.3	382.6	505.8	531.7	677.4	334.1	458.4	438.7	760.8	721.5	794.1	14.82	12.33	13.18	12.62	16.23	23.12	14.62	16.53	14.8	22.64	23.84	31.16	13.19	19.25	17.6	35.27	33.31	37.07
ENSMUSG00000036040	ENSMUSG00000036040	Adamtsl2	protein_coding	+	2	27079379	27108981	protein_coding	ADAMTS-like 2 [Source:MGI Symbol;Acc:MGI:1925044]	ADAMTSL2	GO:0030198; GO:0030512; GO:0060481	GO:0004222; GO:0008233; GO:0008237; GO:0008270; GO:0050436	GO:0005576; GO:0005578; GO:0031012	0.5644	2769	TRUE	-1.408	2.66e-14	6.09e-13	237.7	244.7	214.8	72.77	51.11	87.71	129.5	162.1	200.3	85.94	100.2	77.73	393.4	426.6	314.5	314.7	336.9	348.1	4.436	4.447	3.966	1.555	1.094	1.925	2.44	3.249	3.837	1.902	2.208	1.732
ENSMUSG00000051910	ENSMUSG00000051910	Sox6	protein_coding	-	7	115471344	116038744	protein_coding	SRY (sex determining region Y)-box 6 [Source:MGI Symbol;Acc:MGI:98368]	SOX6	GO:0000122; GO:0000902; GO:0001701; GO:0006351; GO:0006355; GO:0007275; GO:0009791; GO:0010468; GO:0016458; GO:0021778; GO:0030097; GO:0030218; GO:0032332; GO:0042692; GO:0045165; GO:0045892; GO:0045893; GO:0045944; GO:0048708; GO:0048709; GO:0048821; GO:0051216; GO:0055007; GO:0061036; GO:0071560; GO:2000741	GO:0003677; GO:0003700; GO:0005515; GO:0043565; GO:0044212; GO:0046982	GO:0005634; GO:0005654; GO:0005667	0.4701	6484	TRUE	1.275	2.85e-14	6.5e-13	194.6	165.4	170.7	185.4	178.3	204.6	278.5	116.2	129.9	392.2	428.6	463.2	527.9	340.2	419.4	296.2	249.4	298.2	1.551	1.284	1.346	1.692	1.629	1.918	2.241	0.9944	1.063	3.707	4.035	4.408
ENSMUSG00000066705	ENSMUSG00000066705	Fxyd6	protein_coding	+	9	45370185	45396158	protein_coding	FXYD domain-containing ion transport regulator 6 [Source:MGI Symbol;Acc:MGI:1890226]	FXYD6	GO:0006810; GO:0006811; GO:2000649	GO:0005216; GO:0017080	GO:0005886; GO:0005887; GO:0016020; GO:0016021	0.5656	1791	TRUE	-0.9853	2.91e-14	6.63e-13	11130	10980	7584	13980	11130	12900	9897	10370	8695	4848	5149	4962	8266	9429	7622	15870	16470	15750	321.1	308.6	216.5	462	368.4	438	288.4	321.4	257.6	165.9	175.5	171
ENSMUSG00000052229	ENSMUSG00000052229	Gpr17	protein_coding	-	18	31942997	31949636	protein_coding	G protein-coupled receptor 17 [Source:MGI Symbol;Acc:MGI:3584514]	GPR17	GO:0007165; GO:0007186	GO:0004871; GO:0004930	GO:0005886; GO:0016020; GO:0016021	0.5336	5195	TRUE	2.662	2.92e-14	6.64e-13	16.68	13.45	11.77	8.215	4.154	8.113	27.9	22.98	16.61	110.8	77.51	86.13	0	0	0	0	0	0	0.166	0.1303	0.1159	0.09357	0.0474	0.09495	0.2803	0.2456	0.1696	1.308	0.9108	1.023
ENSMUSG00000009291	ENSMUSG00000009291	Pttg1ip	protein_coding	+	10	77581720	77598732	protein_coding	pituitary tumor-transforming 1 interacting protein [Source:MGI Symbol;Acc:MGI:2652132]	PTTG1IP	GO:0006606; GO:0031398; GO:0043518; GO:1902254; GO:1903364	GO:0002039	GO:0005634; GO:0005737; GO:0005886; GO:0016020; GO:0016021; GO:0070062	0.5482	777	TRUE	-0.624	2.94e-14	6.68e-13	5848	6249	6013	6635	6292	5675	5639	5066	5517	3740	3993	3982	8131	9019	7523	10490	10150	10560	388.8	404.6	395.5	505.1	479.8	443.9	378.6	361.8	376.5	294.9	313.5	316.1
ENSMUSG00000022098	ENSMUSG00000022098	Bmp1	protein_coding	-	14	70474557	70520260	protein_coding	bone morphogenetic protein 1 [Source:MGI Symbol;Acc:MGI:88176]	BMP1	GO:0001503; GO:0006508; GO:0007275; GO:0030154; GO:0051216; GO:0061036	GO:0004222; GO:0005125; GO:0005509; GO:0005515; GO:0008083; GO:0008233; GO:0008237; GO:0008270; GO:0016787; GO:0046872	GO:0005576; GO:0005578; GO:0005615; GO:0005794; GO:0031988	0.5821	3757	TRUE	0.8037	3.19e-14	7.23e-13	2070	2388	1789	2211	2096	2478	2963	2923	2585	3927	3504	3485	783.3	799.6	541.8	465.4	574.9	666.6	28.48	31.99	24.35	34.82	33.07	40.1	41.16	43.19	36.51	64.07	56.92	57.24
ENSMUSG00000022514	ENSMUSG00000022514	Il1rap	protein_coding	+	16	26581704	26730117	protein_coding	interleukin 1 receptor accessory protein [Source:MGI Symbol;Acc:MGI:104975]	IL1RAP	GO:0002376; GO:0006954; GO:0007165; GO:0019221; GO:0042094; GO:0045087	GO:0004871; GO:0004908; GO:0005149; GO:0005515	GO:0005576; GO:0005737; GO:0005886; GO:0016020; GO:0016021; GO:0043234	0.4356	3202	TRUE	-0.8004	3.28e-14	7.42e-13	2245	2828	2357	3232	3277	2946	2800	2390	2891	1472	1354	1433	1919	2110	1914	2150	1876	1833	36.24	44.44	37.64	59.72	60.66	55.93	45.63	41.42	47.89	28.17	25.8	27.61
ENSMUSG00000038633	ENSMUSG00000038633	Degs1	protein_coding	-	1	182275772	182282804	protein_coding	degenerative spermatocyte homolog 1 (Drosophila) [Source:MGI Symbol;Acc:MGI:1097711]	DEGS1	GO:0006629; GO:0006631; GO:0006633; GO:0030148; GO:0043065; GO:0046513; GO:0055114	GO:0016491; GO:0018585; GO:0018586; GO:0018588; GO:0018589; GO:0018590; GO:0018591; GO:0018592; GO:0018593; GO:0018594; GO:0018595; GO:0018596; GO:0018597; GO:0018598; GO:0018599; GO:0018600; GO:0034559; GO:0034562; GO:0034786; GO:0034816; GO:0034857; GO:0034858; GO:0034859; GO:0034862; GO:0034870; GO:0034873; GO:0034874; GO:0034888; GO:0034893; GO:0034897; GO:0034903; GO:0034925; GO:0034927; GO:…	GO:0005739; GO:0005783; GO:0016020; GO:0016021	0.4758	1410	TRUE	-0.6322	3.41e-14	7.7e-13	3951	3878	4126	3430	3144	3137	3818	3271	3570	2535	2560	2588	3409	3666	3334	6090	5694	5752	144.8	138.4	149.5	143.9	132.1	135.2	141.2	128.7	134.3	110.2	110.8	113.2
ENSMUSG00000036777	ENSMUSG00000036777	Anln	protein_coding	-	9	22331214	22389206	protein_coding	anillin, actin binding protein [Source:MGI Symbol;Acc:MGI:1920174]	ANLN	GO:0000281; GO:0002244; GO:0007049; GO:0007067; GO:0051301; GO:0090521	GO:0003779	GO:0005634; GO:0005654; GO:0005737; GO:0005826; GO:0005856; GO:0015629; GO:0043231	0.4435	5421	TRUE	0.8108	3.56e-14	8.02e-13	745.2	712.6	673.9	944.7	888.6	1082	569.5	695.1	778.7	1331	1169	1243	646.5	625.9	762	557.7	429.9	445.7	7.105	6.616	6.356	10.31	9.716	12.14	5.483	7.118	7.621	15.05	13.16	14.14
ENSMUSG00000091712	ENSMUSG00000091712	Sec14l5	protein_coding	+	16	5147109	5183934	protein_coding	SEC14-like 5 (S. cerevisiae) [Source:MGI Symbol;Acc:MGI:3616084]	SEC14L5	GO:0008150	GO:0003674	GO:0005575	0.5785	2337	TRUE	-1.094	3.79e-14	8.54e-13	1126	1373	1139	544.5	547.5	657.2	1069	1316	1094	601.4	653.5	448.5	1136	1567	943.6	1038	998.7	1216	24.9	29.57	24.92	13.79	13.89	17.1	23.87	31.25	24.84	15.77	17.07	11.84
ENSMUSG00000027315	ENSMUSG00000027315	Spint1	protein_coding	+	2	119237362	119249527	protein_coding	serine protease inhibitor, Kunitz type 1 [Source:MGI Symbol;Acc:MGI:1338033]	SPINT1	GO:0001843; GO:0001892; GO:0010466; GO:0010951; GO:0030198; GO:0045687; GO:0060670; GO:0060674; GO:2000178	GO:0004867; GO:0030414	GO:0005576; GO:0005615; GO:0005886; GO:0070062	0.5539	1528	TRUE	-2.091	3.81e-14	8.55e-13	164.1	330.8	250.1	396.7	273.4	403.4	46.5	51.56	74.26	63.5	69.17	42.02	921.3	880.8	801.5	1104	1027	1120	5.548	10.89	8.368	15.36	10.6	16.05	1.588	1.873	2.578	2.547	2.763	1.697
ENSMUSG00000015880	ENSMUSG00000015880	Ncapg	protein_coding	+	5	45669919	45700546	protein_coding	non-SMC condensin I complex, subunit G [Source:MGI Symbol;Acc:MGI:1930197]	NCAPG	GO:0007076	GO:0003674	GO:0000793; GO:0000796; GO:0005737; GO:0005813; GO:0015629; GO:0016020	0.3656	2423	TRUE	1.181	4.3e-14	9.65e-13	214.1	264.9	206	299.3	309.1	485.9	233.9	305	272.6	515.5	508	539.9	5.713	8.222	4.058	10.25	10.14	15.41	4.565	5.5	4.346	7.306	7.558	12.19	5.036	6.985	5.967	13.04	12.79	13.74
ENSMUSG00000015714	ENSMUSG00000015714	Cers2	protein_coding	+	3	95314791	95323599	protein_coding	ceramide synthase 2 [Source:MGI Symbol;Acc:MGI:1924143]	CERS2	GO:0006629; GO:0030148; GO:0046513	GO:0003677; GO:0050291	GO:0005634; GO:0005783; GO:0016020; GO:0016021; GO:0031965	0.5251	975	TRUE	-0.6406	4.52e-14	1.01e-12	8257	8114	8396	4467	4378	4031	5947	5276	5869	5314	5307	5218	11720	12190	11320	15890	15490	16570	437.3	418.5	439.9	270.8	265.9	251.2	318	300.1	319.1	333.8	331.9	330
ENSMUSG00000023940	ENSMUSG00000023940	Sgol1	protein_coding	-	17	53674786	53689333	protein_coding	shugoshin-like 1 (S. pombe) [Source:MGI Symbol;Acc:MGI:1919665]	SGOL1	GO:0007049; GO:0007059; GO:0007067; GO:0008608; GO:0010457; GO:0045132; GO:0051301	GO:0019900	GO:0000775; GO:0000776; GO:0000779; GO:0000780; GO:0000922; GO:0005634; GO:0005654; GO:0005694; GO:0005737; GO:0005813; GO:0005856; GO:0030892	0.4148	3628	TRUE	1.319	4.56e-14	1.02e-12	116.8	122.4	129.5	238.2	185.7	272.7	170.3	182.6	175.9	271.4	301.7	336.1	10.26	0	4.058	2.367	9.125	14.13	1.664	1.697	1.825	3.886	3.034	4.57	2.449	2.794	2.572	4.586	5.076	5.717
ENSMUSG00000020642	ENSMUSG00000020642	Rnf144a	protein_coding	-	12	26306797	26415256	protein_coding	ring finger protein 144A [Source:MGI Symbol;Acc:MGI:1344401]	RNF144A	GO:0008150	GO:0008270; GO:0008766; GO:0016874; GO:0018169; GO:0043773; GO:0043774; GO:0046872; GO:0070735; GO:0070736; GO:0070737; GO:0070738; GO:0070739; GO:0070740	GO:0005794; GO:0005886; GO:0016020; GO:0016021; GO:0031410	0.4838	5126	TRUE	-1.033	4.56e-14	1.02e-12	630.7	794.1	753.7	214.8	225.7	317.2	1230	901.9	965.3	325.5	387.6	346.9	409.5	547.4	514	495.9	443.2	370.7	6.359	7.797	7.518	2.479	2.61	3.762	12.52	9.767	9.991	3.892	4.615	4.176
ENSMUSG00000028068	ENSMUSG00000028068	Iqgap3	protein_coding	+	3	88081971	88121048	protein_coding	IQ motif containing GTPase activating protein 3 [Source:MGI Symbol;Acc:MGI:3028642]	IQGAP3	GO:0000082; GO:0000187; GO:0001934; GO:0007265; GO:0008361; GO:0010628; GO:0010629; GO:0033601; GO:0070371; GO:0071310	GO:0005515; GO:0005516; GO:0017016; GO:0017048; GO:0070856	GO:0005622; GO:0005737; GO:0005911; GO:0016328	0.542	3171	TRUE	1.085	4.77e-14	1.06e-12	482.8	589.2	366.8	530	504.6	854.1	928	960.8	810.9	1074	1025	988.7	12.2	5.807	19.24	23.54	8.172	32.8	7.866	9.349	5.913	9.888	9.43	16.37	15.27	16.81	13.56	20.75	19.73	19.23
ENSMUSG00000026605	ENSMUSG00000026605	Cenpf	protein_coding	-	1	189640606	189688086	protein_coding	centromere protein F [Source:MGI Symbol;Acc:MGI:1313302]	CENPF	GO:0000278; GO:0007059; GO:0010389; GO:0015031; GO:0016202; GO:0045892; GO:0051310	GO:0008022; GO:0008134; GO:0042803; GO:0045502	GO:0000775; GO:0000776; GO:0000922; GO:0000940; GO:0005634; GO:0005635; GO:0005654; GO:0005737; GO:0005819; GO:0016363; GO:0030496; GO:0045120	0.456	3252	TRUE	0.7976	4.85e-14	1.08e-12	815.3	844.5	827.2	952.7	833.4	1054	948.4	1201	1185	1369	1422	1514	25.18	16.99	19.74	21.9	22.77	37.35	12.96	13.07	13	17.33	15.19	19.71	15.22	20.49	19.34	25.81	26.69	28.73
ENSMUSG00000038077	ENSMUSG00000038077	Kcna6	protein_coding	-	6	126708329	126740674	protein_coding	potassium voltage-gated channel, shaker-related, subfamily, member 6 [Source:MGI Symbol;Acc:MGI:96663]	KCNA6	GO:0006810; GO:0006811; GO:0006813; GO:0034765; GO:0051260; GO:0055085; GO:0071805	GO:0005216; GO:0005244; GO:0005249; GO:0005251; GO:0005267	GO:0005886; GO:0005887; GO:0008076; GO:0016020; GO:0016021; GO:0030424; GO:0034705; GO:0043679	0.5326	5042	TRUE	0.6848	4.85e-14	1.08e-12	4267	4941	4300	7247	7413	5868	2073	3552	3252	7078	7124	7460	2573	2062	2284	1895	1316	1695	43.73	49.32	43.6	85.04	87.14	70.75	21.45	39.11	34.22	86.05	86.24	91.29
ENSMUSG00000048794	ENSMUSG00000048794	Ccdc37	protein_coding	-	6	90403736	90428787	protein_coding	coiled-coil domain containing 37 [Source:MGI Symbol;Acc:MGI:2141635]	CCDC37	GO:0008150	GO:0003674	GO:0005575	0.5236	1773	TRUE	-1.439	5.01e-14	1.11e-12	814.7	1019	1009	165.5	193.2	276.3	342	368.4	433.8	357.3	449.9	238.5	6246	6428	5589	5301	4171	4430	23.74	28.92	29.1	5.521	6.456	9.472	10.06	11.53	12.98	12.35	15.48	8.296
ENSMUSG00000038267	ENSMUSG00000038267	Slc22a23	protein_coding	-	13	34179158	34345182	protein_coding	solute carrier family 22, member 23 [Source:MGI Symbol;Acc:MGI:1920352]	SLC22A23	GO:0006810; GO:0006811; GO:0015711; GO:0055085; GO:0098656	GO:0003674; GO:0005215; GO:0008514; GO:0022857	GO:0005575; GO:0005887; GO:0016020; GO:0016021	0.5581	3188	TRUE	0.8883	5.03e-14	1.11e-12	3010	3671	2437	4186	4294	4041	3504	3098	3136	5769	5573	5531	872.3	829.4	912.1	1231	905.4	1058	48.79	57.94	39.07	77.68	79.82	77.05	57.34	53.94	52.18	110.9	106.7	107
ENSMUSG00000033577	ENSMUSG00000033577	Myo6	protein_coding	+	9	80165031	80311729	protein_coding	myosin VI [Source:MGI Symbol;Acc:MGI:104785]	MYO6	GO:0006605; GO:0006810; GO:0006897; GO:0007268; GO:0007416; GO:0007605; GO:0007626; GO:0014047; GO:0015031; GO:0016358; GO:0030330; GO:0042472; GO:0042491; GO:0042493; GO:0045944; GO:0048167; GO:0048839; GO:0051046; GO:0071257	GO:0000166; GO:0003774; GO:0003779; GO:0005515; GO:0005516; GO:0005524; GO:0051015	GO:0001726; GO:0005622; GO:0005623; GO:0005634; GO:0005654; GO:0005737; GO:0005794; GO:0005886; GO:0005902; GO:0005903; GO:0005905; GO:0012506; GO:0016020; GO:0016023; GO:0016459; GO:0016591; GO:0030139; GO:0030424; GO:0031410; GO:0031941; GO:0031965; GO:0032587; GO:0042995; GO:0043025; GO:0043231; GO:0043234; GO:0045177; GO:0045202; GO:0045334; GO:0048471; GO:0070062	0.4444	4159	TRUE	-0.7067	5.37e-14	1.19e-12	2786	2962	2660	2349	2217	1940	1857	2258	2244	1578	1809	1755	1993	2194	1994	2425	1954	2352	34.62	35.84	32.7	33.42	31.59	28.36	23.29	30.13	28.62	23.25	26.55	26.03
ENSMUSG00000028678	ENSMUSG00000028678	Kif2c	protein_coding	-	4	117159639	117182639	protein_coding	kinesin family member 2C [Source:MGI Symbol;Acc:MGI:1921054]	KIF2C	GO:0007018; GO:0007019; GO:0007049; GO:0007059; GO:0007067; GO:0007080; GO:0030951; GO:0051301; GO:0051983	GO:0000166; GO:0003777; GO:0005524; GO:0008017; GO:0016887; GO:0051010	GO:0000775; GO:0000776; GO:0005634; GO:0005694; GO:0005737; GO:0005856; GO:0005871; GO:0005874; GO:0015630; GO:0016020; GO:0035371	0.5038	1326	TRUE	1.122	5.48e-14	1.21e-12	230.8	247.4	229.6	305.1	327.8	408.4	186.7	300.6	228.4	525.6	481.8	532.6	10.26	3.073	3.074	11.08	6.124	3.866	8.993	9.389	8.849	13.61	14.65	18.72	7.347	12.58	9.138	24.29	22.17	24.78
ENSMUSG00000037348	ENSMUSG00000037348	Paqr7	protein_coding	+	4	134496697	134510235	protein_coding	progestin and adipoQ receptor family member VII [Source:MGI Symbol;Acc:MGI:1919154]	PAQR7	GO:0007275; GO:0030154; GO:0043401; GO:0048477; GO:0048545	GO:0003707; GO:0005496; GO:0008289	GO:0005886; GO:0016020; GO:0016021	0.5736	1622	TRUE	-1.174	5.5e-14	1.21e-12	515.8	472	573.9	159.6	129.2	153.5	241.6	290.1	345.1	246.5	227.8	212.2	1753	1911	1604	2347	2310	2574	16.43	14.64	18.09	5.822	4.72	5.753	7.771	9.927	11.29	9.316	8.57	8.071
ENSMUSG00000048249	ENSMUSG00000048249	Crebrf	protein_coding	+	17	26715650	26776635	protein_coding	CREB3 regulatory factor [Source:MGI Symbol;Acc:MGI:1924378]	CREBRF	GO:0000122; GO:0006351; GO:0006355; GO:0006810; GO:0006986; GO:0032388; GO:0034976; GO:0042711; GO:0045732; GO:0051222; GO:1900102; GO:1900170; GO:1902213	GO:0003674; GO:0003700; GO:0043565	GO:0005634; GO:0005737; GO:0016604	0.4334	2159	TRUE	-1.288	5.66e-14	1.24e-12	927.7	1283	1547	1269	1164	834.4	969.5	1145	1155	511.9	580.6	436	2243	2649	2369	2028	1919	1803	22.21	29.91	36.63	34.77	31.96	23.5	23.44	29.45	28.38	14.53	16.41	12.46
ENSMUSG00000052102	ENSMUSG00000052102	Gnpda1	protein_coding	-	18	38327558	38339003	protein_coding	glucosamine-6-phosphate deaminase 1 [Source:MGI Symbol;Acc:MGI:1347054]	GNPDA1	GO:0005975; GO:0006002; GO:0006041; GO:0006043; GO:0006044; GO:0006091; GO:0007340; GO:0046370	GO:0004342; GO:0016787	GO:0005623; GO:0005737; GO:0070062	0.5138	1007	TRUE	0.852	5.84e-14	1.28e-12	611.7	537.8	570.9	1774	1761	1379	256.8	308.1	303.8	1055	993.4	1048	322.7	380.3	366.3	949.7	948	950.5	31.39	26.87	28.98	104.2	103.6	83.22	13.31	16.98	16	64.17	60.19	64.21
ENSMUSG00000021314	ENSMUSG00000021314	Amph	protein_coding	+	13	18948351	19150915	protein_coding	amphiphysin [Source:MGI Symbol;Acc:MGI:103574]	AMPH	GO:0007612; GO:0048488	GO:0005515; GO:0005543; GO:0008022; GO:0032403; GO:0046982	GO:0005623; GO:0005737; GO:0005856; GO:0008021; GO:0016020; GO:0030054; GO:0031256; GO:0031410; GO:0043195; GO:0043679; GO:0045202	0.4689	2520	TRUE	1.006	5.89e-14	1.29e-12	372.6	494.8	400.3	347.4	305.8	367.8	148.1	169	202.2	826.7	814.5	906.5	273.7	199.4	345	266.6	211.9	253	7.64	9.881	8.12	8.155	7.19	8.872	3.066	3.721	4.257	20.11	19.72	22.19
ENSMUSG00000025137	ENSMUSG00000025137	Pcyt2	protein_coding	-	11	120610087	120617936	protein_coding	phosphate cytidylyltransferase 2, ethanolamine [Source:MGI Symbol;Acc:MGI:1915921]	PCYT2	GO:0006629; GO:0008654; GO:0009058	GO:0003824; GO:0004306; GO:0016740; GO:0016779		0.5954	890	TRUE	-0.813	5.93e-14	1.3e-12	4676	5178	4317	2399	2500	2693	3660	3526	3752	2897	2855	2300	2168	2388	2057	1965	1784	1930	271.3	292.6	247.9	159.4	166.4	183.8	214.5	219.8	223.5	199.4	195.7	159.4
ENSMUSG00000048327	ENSMUSG00000048327	Ckap2l	protein_coding	-	2	129268210	129297212	protein_coding	cytoskeleton associated protein 2-like [Source:MGI Symbol;Acc:MGI:1917716]	CKAP2L	GO:0008150	GO:0003674	GO:0005737; GO:0005813; GO:0005856	0.4597	3137	TRUE	0.976	5.95e-14	1.3e-12	354.5	348.2	417.9	525.7	459	595	399.2	420.5	448.4	702.2	684.5	785.7	31.93	28.78	32.47	29.19	27.38	23.12	5.841	5.587	6.811	9.917	8.674	11.53	6.642	7.442	7.584	13.72	13.32	15.45
ENSMUSG00000025037	ENSMUSG00000025037	Maoa	protein_coding	+	X	16619698	16687818	protein_coding	monoamine oxidase A [Source:MGI Symbol;Acc:MGI:96915]	MAOA	GO:0006584; GO:0042135; GO:0042420; GO:0042428; GO:0042443; GO:0055114	GO:0005515; GO:0008131; GO:0016491; GO:0050660; GO:0051378	GO:0005739; GO:0005741; GO:0016020; GO:0016021	0.4036	4167	TRUE	-0.8111	5.96e-14	1.3e-12	1159	1263	1319	1902	1708	1608	780.2	767	904.3	658	718.1	742.6	1885	1637	1699	2731	2429	2483	14.38	15.25	16.18	27.01	24.3	23.46	9.771	10.22	11.51	9.679	10.52	11
ENSMUSG00000028034	ENSMUSG00000028034	Fubp1	protein_coding	+	3	152210422	152236826	protein_coding	far upstream element (FUSE) binding protein 1 [Source:MGI Symbol;Acc:MGI:1196294]	FUBP1	GO:0006351; GO:0006355; GO:0006366; GO:0010628; GO:0045944	GO:0001205; GO:0003676; GO:0003677; GO:0003723; GO:0005515; GO:0044822	GO:0005634; GO:0005654	0.4329	2414	TRUE	0.9165	6e-14	1.31e-12	1536	1185	1505	1908	2153	1707	2177	2259	1976	2975	2594	2365	1690	1459	1481	1839	1339	1398	32.86	24.69	31.87	46.76	52.86	42.97	47.05	51.93	43.42	75.52	65.58	60.42
ENSMUSG00000022052	ENSMUSG00000022052	Ppp2r2a	protein_coding	-	14	67014057	67072471	protein_coding	protein phosphatase 2, regulatory subunit B, alpha [Source:MGI Symbol;Acc:MGI:1919228]	PPP2R2A	GO:0006470; GO:0007165; GO:0043278	GO:0004722; GO:0008601; GO:0032403; GO:0048156; GO:0051721	GO:0000159	0.4257	4036	TRUE	0.7182	6.11e-14	1.33e-12	1150	1111	1162	1526	1455	1238	1488	1153	1137	1914	1799	1894	1228	1041	1128	1122	966.3	983.9	14.72	13.85	14.73	22.37	21.37	18.65	19.24	15.86	14.95	29.06	27.21	28.95
ENSMUSG00000002885	ENSMUSG00000002885	Adgre5	protein_coding	-	8	83723251	83741326	protein_coding	adhesion G protein-coupled receptor E5 [Source:MGI Symbol;Acc:MGI:1347095]	ADGRE5	GO:0007155; GO:0007165; GO:0007166; GO:0007186; GO:0051965	GO:0004871; GO:0004888; GO:0004930; GO:0005509	GO:0005886; GO:0005925; GO:0016020; GO:0016021; GO:0070062	0.5311	1775	TRUE	1.25	6.22e-14	1.35e-12	396.2	422.2	244.3	1328	1378	1045	531.6	598.2	542.2	922.6	789.5	855	467.5	377.2	361.2	270.6	277.8	265.9	11.53	11.97	7.034	44.27	46.02	35.79	15.62	18.7	16.2	31.85	27.14	29.72
ENSMUSG00000032412	ENSMUSG00000032412	Atp1b3	protein_coding	-	9	96332655	96364442	protein_coding	ATPase, Na+/K+ transporting, beta 3 polypeptide [Source:MGI Symbol;Acc:MGI:107788]	ATP1B3	GO:0006810; GO:0006811; GO:0006813; GO:0006814; GO:0006883; GO:0010107; GO:0030001; GO:0030007; GO:0032781; GO:0036376; GO:0050821; GO:0072659; GO:0086009; GO:1901018; GO:1903278; GO:1903288	GO:0001671; GO:0005391; GO:0005515; GO:0051117	GO:0005737; GO:0005886; GO:0005890; GO:0005901; GO:0016020; GO:0016021; GO:0070062	0.4448	1267	TRUE	-0.6099	6.41e-14	1.39e-12	5290	5410	4847	7768	6608	6417	5027	4112	4416	3349	3395	3424	11060	12770	10460	20560	18170	17720	215.7	214.8	195.5	362.6	309	307.8	207	180.1	184.8	162	163.5	166.7
ENSMUSG00000042606	ENSMUSG00000042606	Hirip3	protein_coding	+	7	126861972	126865377	protein_coding	HIRA interacting protein 3 [Source:MGI Symbol;Acc:MGI:2142364]	HIRIP3	GO:0008150	GO:0003674	GO:0005634; GO:0005654; GO:0005730	0.547	1186	TRUE	0.8827	6.45e-14	1.39e-12	383.7	410.1	394.4	430.7	417.1	595	474.4	557.8	519.8	753.3	728.6	703.8	214.4	217.9	175.5	140.4	169.3	145.2	16.71	17.4	16.99	21.48	20.84	30.49	20.86	26.1	23.24	38.92	37.48	36.6
ENSMUSG00000009281	ENSMUSG00000009281	Rarres2	protein_coding	-	6	48569698	48572670	protein_coding	retinoic acid receptor responder (tazarotene induced) 2 [Source:MGI Symbol;Acc:MGI:1918910]	RARRES2	GO:0001523; GO:0001934; GO:0006935; GO:0006952; GO:0006954; GO:0010759; GO:0030154; GO:0045600; GO:0048566; GO:0050873; GO:0050921; GO:0050994; GO:2001275	GO:0005102; GO:0005515	GO:0005576; GO:0031012; GO:0070062	0.5325	708	TRUE	0.7293	6.85e-14	1.48e-12	1137	1105	1018	1120	1078	1117	1026	936.7	979.9	1789	1776	1843	1872	1624	1610	1797	1783	2259	83.02	78.57	73.54	93.57	90.22	95.95	75.63	73.44	73.43	154.9	153.1	160.7
ENSMUSG00000031871	ENSMUSG00000031871	Cdh5	protein_coding	+	8	104101625	104144502	protein_coding	cadherin 5 [Source:MGI Symbol;Acc:MGI:105057]	CDH5	GO:0001955; GO:0007155; GO:0007156; GO:0008285; GO:0016337; GO:2000114	GO:0005102; GO:0005509; GO:0005515; GO:0008013; GO:0019903; GO:0044325; GO:0046872	GO:0005886; GO:0005911; GO:0005912; GO:0005923; GO:0016020; GO:0016021; GO:0030054; GO:0071944	0.5223	3986	TRUE	-0.9726	7.17e-14	1.55e-12	1018	1113	877	431.9	451.6	715.7	1261	1381	1229	449.5	553.3	531.5	913.3	993.9	855.3	608.2	905.4	551	13.2	14.06	11.25	6.411	6.715	10.92	16.51	19.23	16.36	6.912	8.473	8.228
ENSMUSG00000026393	ENSMUSG00000026393	Nek7	protein_coding	-	1	138482875	138620141	protein_coding	NIMA (never in mitosis gene a)-related expressed kinase 7 [Source:MGI Symbol;Acc:MGI:1890645]	NEK7	GO:0006468; GO:0016310	GO:0000166; GO:0004672; GO:0004674; GO:0005524; GO:0016301; GO:0016740; GO:0046872	GO:0005634; GO:0005654; GO:0005737; GO:0005856	0.3989	3994	TRUE	-0.7042	7.19e-14	1.55e-12	2338	2508	2602	2344	2233	1936	1886	1795	1869	1431	1559	1561	4641	6001	4872	4430	4445	4034	30.25	31.6	33.3	34.72	33.14	29.46	24.64	24.94	24.82	21.96	23.82	24.11
ENSMUSG00000057969	ENSMUSG00000057969	Sema3b	protein_coding	-	9	107597674	107609229	protein_coding	sema domain, immunoglobulin domain (Ig), short basic domain, secreted, (semaphorin) 3B [Source:MGI Symbol;Acc:MGI:107561]	SEMA3B	GO:0007275; GO:0007399; GO:0030154		GO:0005576; GO:0016020; GO:0070062	0.5859	1784	TRUE	-0.7686	7.81e-14	1.68e-12	16560	16970	16240	12520	12900	12010	19220	18250	18640	9500	9966	9664	31400	43060	30500	50160	50310	57060	479.6	478.8	465.3	415.1	428.5	409.3	562.3	567.8	554.3	326.4	340.9	334.2
ENSMUSG00000003452	ENSMUSG00000003452	Bicd1	protein_coding	+	6	149408984	149563329	protein_coding	bicaudal D homolog 1 (Drosophila) [Source:MGI Symbol;Acc:MGI:1101760]	BICD1	GO:0006810; GO:0016032; GO:0033365; GO:0034063; GO:0048260; GO:0072385; GO:0072393; GO:1900275; GO:1900276; GO:1900737	GO:0008093; GO:0017137; GO:0031871; GO:0034452; GO:0045502	GO:0005623; GO:0005794; GO:0005802; GO:0005829; GO:0005881; GO:0016020; GO:0031410; GO:0048471; GO:0072517	0.4257	3426	TRUE	-0.8322	7.97e-14	1.71e-12	1146	1300	1404	1198	1176	957.8	901.5	877.1	936	698.5	749	699.6	3846	4516	3975	4426	4151	3884	17.28	19.1	20.95	20.69	20.35	17	13.73	14.21	14.49	12.5	13.34	12.6
ENSMUSG00000057421	ENSMUSG00000057421	Las1l	protein_coding	-	X	95935335	95956962	protein_coding	LAS1-like (S. cerevisiae) [Source:MGI Symbol;Acc:MGI:1923380]	LAS1L	GO:0006364; GO:0008150	GO:0044822	GO:0005634; GO:0005654; GO:0005737; GO:0005815; GO:0016020; GO:0071339	0.4773	3465	TRUE	-0.6643	8.11e-14	1.74e-12	3040	3109	3175	1999	2009	1990	2509	2965	2782	2058	1996	1810	1868	2042	1861	1630	1418	1450	45.33	45.15	46.85	34.14	34.37	34.92	37.78	47.5	42.59	36.4	35.16	32.23
ENSMUSG00000028989	ENSMUSG00000028989	Angptl7	protein_coding	-	4	148495183	148500460	protein_coding	angiopoietin-like 7 [Source:MGI Symbol;Acc:MGI:3605801]	ANGPTL7			GO:0005575; GO:0005576	0.5007	2157	TRUE	-1.265	8.3e-14	1.77e-12	624.3	968.1	829.9	462.3	486.1	619.8	1127	1129	1235	297.6	386.9	319.4	4280	6453	3732	4216	4045	6557	14.96	22.59	19.67	12.68	13.36	17.47	27.26	29.07	30.37	8.457	10.95	9.136
ENSMUSG00000055296	ENSMUSG00000055296	Tmem245	protein_coding	-	4	56866923	56947437	protein_coding	transmembrane protein 245 [Source:MGI Symbol;Acc:MGI:2445107]	TMEM245	GO:0008150	GO:0003674	GO:0005575; GO:0016020; GO:0016021	0.4837	6803	TRUE	-0.6723	8.69e-14	1.85e-12	6521	7269	7163	4215	4014	3708	6590	6755	7081	4190	4663	4253	8863	10590	10130	9028	9465	9584	49.53	53.78	53.83	36.66	34.97	33.13	50.55	55.11	55.21	37.75	41.83	38.57
ENSMUSG00000003617	ENSMUSG00000003617	Cp	protein_coding	+	3	19957054	20009145	protein_coding	ceruloplasmin [Source:MGI Symbol;Acc:MGI:88476]	CP	GO:0006810; GO:0006811; GO:0006825; GO:0006879; GO:0046688; GO:0055114	GO:0004322; GO:0005507; GO:0016491; GO:0046872; GO:0051087	GO:0005576; GO:0005615; GO:0005765; GO:0046658; GO:0070062; GO:0072562	0.4143	2025	TRUE	-0.996	9.54e-14	2.03e-12	813.4	1088	968.2	415.2	438.2	418.1	1335	1058	1379	448.3	494.9	489.5	6401	5776	4532	5569	4582	5771	20.75	27.03	24.44	12.13	12.82	12.55	34.4	28.99	36.13	13.57	14.91	14.91
ENSMUSG00000035828	ENSMUSG00000035828	Pim3	protein_coding	+	15	88862186	88865718	protein_coding	proviral integration site 3 [Source:MGI Symbol;Acc:MGI:1355297]	PIM3	GO:0006468; GO:0006915; GO:0007049; GO:0007346; GO:0016310; GO:0016572; GO:0043066; GO:0046777; GO:0061179	GO:0000166; GO:0004672; GO:0004674; GO:0005515; GO:0005524; GO:0016301; GO:0016740	GO:0005737	0.6201	2419	TRUE	-1.07	9.59e-14	2.04e-12	663.2	679	544.5	234.7	251.3	233	1116	758.5	843.1	320	310.1	273.1	933.9	1236	812.7	493.8	493.8	479.1	14.17	14.13	11.51	5.741	6.159	5.857	24.08	17.4	18.49	8.109	7.824	6.966
ENSMUSG00000042410	ENSMUSG00000042410	Agps	protein_coding	+	2	75832177	75931350	protein_coding	alkylglycerone phosphate synthase [Source:MGI Symbol;Acc:MGI:2443065]	AGPS	GO:0006629; GO:0008610; GO:0055114	GO:0003824; GO:0008609; GO:0008762; GO:0016491; GO:0016614; GO:0016740; GO:0050660	GO:0005730; GO:0005739; GO:0005777; GO:0005778; GO:0016020; GO:0043231	0.4076	2246	TRUE	-0.873	9.77e-14	2.07e-12	2849	2469	3432	1833	2001	1579	2081	2242	2396	1568	1667	1516	3431	3237	3455	4037	3752	3546	65.55	55.32	78.12	48.29	52.8	42.73	48.34	55.41	56.59	42.78	45.29	41.64
ENSMUSG00000021770	ENSMUSG00000021770	Samd8	protein_coding	+	14	21750531	21798725	protein_coding	sterile alpha motif domain containing 8 [Source:MGI Symbol;Acc:MGI:1914880]	SAMD8	GO:0006629; GO:0006665; GO:0006686; GO:0046513; GO:2000303	GO:0003674; GO:0008808; GO:0016740; GO:0018421; GO:0018422; GO:0043761	GO:0005783; GO:0016020; GO:0016021; GO:0030176	0.4632	2677	TRUE	-0.9194	9.88e-14	2.09e-12	4360	4405	6063	3981	4316	2839	3388	3335	3562	2474	2669	2660	4158	4297	4011	5345	4030	4400	84.17	82.82	115.8	88	95.56	64.47	66.05	69.16	70.59	56.65	60.86	61.32
ENSMUSG00000036768	ENSMUSG00000036768	Kif15	protein_coding	+	9	122951081	123018725	protein_coding	kinesin family member 15 [Source:MGI Symbol;Acc:MGI:1098258]	KIF15	GO:0007018	GO:0000166; GO:0003777; GO:0005524; GO:0008017; GO:0016887	GO:0005737; GO:0005856; GO:0005871; GO:0005874; GO:0016020	0.4266	4815	TRUE	1.089	1.01e-13	2.14e-12	275.8	305.5	250.3	338.7	339.5	507.6	322.9	357.8	345	569.5	574.5	632.1	11.52	3.145	5.337	8.07	9.004	14.13	2.96	3.193	2.658	4.163	4.179	6.409	3.5	4.125	3.801	7.25	7.283	8.101
ENSMUSG00000001313	ENSMUSG00000001313	Rnd2	protein_coding	+	11	101468175	101471853	protein_coding	Rho family GTPase 2 [Source:MGI Symbol;Acc:MGI:1338755]	RND2	GO:0007264; GO:0048672	GO:0000166; GO:0005515; GO:0005525; GO:0047485	GO:0005622; GO:0005769; GO:0016020; GO:0031410	0.5839	1394	TRUE	0.8122	1.19e-13	2.51e-12	602	566	570.9	773.4	646.4	796	244.7	246.6	271.6	999.8	1032	1016	313.6	282.6	288.1	283.2	316.3	331.4	22.32	20.44	20.94	32.83	27.49	34.72	9.16	9.82	10.34	43.96	45.17	44.96
ENSMUSG00000032652	ENSMUSG00000032652	Crebl2	protein_coding	+	6	134830154	134858931	protein_coding	cAMP responsive element binding protein-like 2 [Source:MGI Symbol;Acc:MGI:1889385]	CREBL2	GO:0006351; GO:0006355; GO:0030154; GO:0033138; GO:0045600; GO:0045893; GO:0046326; GO:0046889; GO:0050821	GO:0003677; GO:0003700; GO:0005515; GO:0043565	GO:0005634	0.538	1650	TRUE	-1.048	1.2e-13	2.54e-12	756.3	744.9	944.6	767.5	799.4	642.3	241.8	647.7	629.8	411.6	421	339.3	3659	4045	4085	3864	3377	3343	23.69	22.72	29.27	27.52	28.72	23.67	7.649	21.79	20.25	15.29	15.57	12.69
ENSMUSG00000004535	ENSMUSG00000004535	Tax1bp1	protein_coding	+	6	52713729	52766780	protein_coding	Tax1 (human T cell leukemia virus type I) binding protein 1 [Source:MGI Symbol;Acc:MGI:1289308]	TAX1BP1	GO:0006915; GO:0032088; GO:0043066	GO:0005515; GO:0019900; GO:0043130; GO:0046872	GO:0070062	0.4427	1217	TRUE	-0.6661	1.28e-13	2.7e-12	3846	4086	4438	3551	3374	2904	3234	2702	3100	2533	2542	2685	4296	4282	4317	5039	4399	4513	163.2	168.9	186.3	172.6	164.2	145	138.6	123.2	135.1	127.5	127.4	136
ENSMUSG00000027405	ENSMUSG00000027405	Nop56	protein_coding	+	2	130274430	130279313	protein_coding	NOP56 ribonucleoprotein [Source:MGI Symbol;Acc:MGI:1914384]	NOP56	GO:0000154; GO:0008150; GO:0042254	GO:0030515; GO:0044822	GO:0005634; GO:0005730; GO:0005732; GO:0005737; GO:0016020; GO:0030529; GO:0031428; GO:0032040; GO:0070761	0.5024	1072	TRUE	0.8145	1.32e-13	2.77e-12	850.9	723.4	777	1124	1142	1294	1058	1250	1210	1482	1313	1331	647.6	715.4	739.7	657.1	634.7	633.2	41.02	33.96	37.06	62.06	63.15	73.37	51.51	64.72	59.91	84.72	74.76	76.61
ENSMUSG00000046447	ENSMUSG00000046447	Camk2n1	protein_coding	+	4	138454314	138460123	protein_coding	calcium/calmodulin-dependent protein kinase II inhibitor 1 [Source:MGI Symbol;Acc:MGI:1913509]	CAMK2N1		GO:0004860; GO:0008427; GO:0019901	GO:0005886; GO:0014069; GO:0016020; GO:0030054; GO:0030425; GO:0043005; GO:0043025; GO:0045202; GO:0045211	0.5371	4444	TRUE	-1.272	1.34e-13	2.81e-12	687.7	715.3	1068	542	485.2	419.2	1539	1109	1104	354.9	298.1	358.2	3867	4089	3828	2991	2549	2128	7.998	8.101	12.29	7.217	6.472	5.735	18.07	13.86	13.18	4.895	4.095	4.973
ENSMUSG00000024776	ENSMUSG00000024776	Stambpl1	protein_coding	+	19	34192229	34240333	protein_coding	STAM binding protein like 1 [Source:MGI Symbol;Acc:MGI:1923880]	STAMBPL1	GO:0006508; GO:0008150	GO:0003674; GO:0008233; GO:0008237; GO:0016787; GO:0016920; GO:0046872	GO:0016020	0.4603	2101	TRUE	-1.674	1.36e-13	2.85e-12	137.6	168.1	138.3	98.58	94.3	93.3	90.86	73.92	82.07	47.31	53.66	38.86	244	208.9	236.4	172.8	129.8	119.5	3.385	4.025	3.365	2.776	2.66	2.699	2.256	1.953	2.072	1.38	1.559	1.141
ENSMUSG00000023010	ENSMUSG00000023010	Tmbim6	protein_coding	+	15	99392882	99410049	protein_coding	transmembrane BAX inhibitor motif containing 6 [Source:MGI Symbol;Acc:MGI:99682]	TMBIM6	GO:0006915; GO:0006986; GO:0031438; GO:0032091; GO:0032469; GO:0034976; GO:0043066; GO:0051025; GO:0060702; GO:0070059; GO:1902065; GO:1902236; GO:1903298; GO:1903895; GO:1990441; GO:2001234	GO:0019899; GO:0031625; GO:0060698	GO:0005622; GO:0005623; GO:0005737; GO:0005783; GO:0005789; GO:0016020; GO:0016021; GO:0031966	0.5191	1056	TRUE	-0.6565	1.49e-13	3.12e-12	8555	9457	8541	6209	5917	5673	7635	6929	7590	5582	5517	5702	12920	14420	11990	15250	13510	14770	418.5	450.5	413.3	347.8	331.9	326.4	377.1	364	381.1	323.9	318.7	333
ENSMUSG00000032281	ENSMUSG00000032281	Acsbg1	protein_coding	-	9	54604877	54661870	protein_coding	acyl-CoA synthetase bubblegum family member 1 [Source:MGI Symbol;Acc:MGI:2385656]	ACSBG1	GO:0000038; GO:0001676; GO:0006629; GO:0006631; GO:0008152; GO:0051384	GO:0000166; GO:0003824; GO:0004467; GO:0005524; GO:0016874; GO:0031957	GO:0005737; GO:0005777; GO:0005783; GO:0005794; GO:0031410; GO:0043231	0.5748	931	TRUE	1.348	1.51e-13	3.15e-12	198.8	162.7	226.6	355.6	389.7	506.6	72.26	48.45	59.6	420.8	504.4	545.1	255.4	144.9	355.1	106.5	71.99	64.23	11.03	8.79	12.44	22.59	24.79	33.06	4.048	2.887	3.394	27.69	33.05	36.11
ENSMUSG00000039683	ENSMUSG00000039683	Sdk1	protein_coding	+	5	141241490	142215586	protein_coding	sidekick homolog 1 (chicken) [Source:MGI Symbol;Acc:MGI:2444413]	SDK1	GO:0007155; GO:0048148; GO:0060998	GO:0003674	GO:0016020; GO:0016021; GO:0070062	0.5754	4869	TRUE	-0.7748	1.52e-13	3.16e-12	4524	5257	3944	2985	3051	3000	2549	2770	2903	2633	2779	2599	2628	3118	2351	4059	4607	4972	48.02	54.34	41.41	36.28	37.14	37.45	27.32	31.58	31.62	33.15	34.83	32.93
ENSMUSG00000064023	ENSMUSG00000064023	Klk8	protein_coding	+	7	43797577	43803822	protein_coding	kallikrein related-peptidase 8 [Source:MGI Symbol;Acc:MGI:1343327]	KLK8	GO:0006508; GO:0007613; GO:0008219; GO:0009611; GO:0031642; GO:0043616; GO:0048681; GO:0048812; GO:0050807; GO:0050808	GO:0004252; GO:0008233; GO:0008236; GO:0016787	GO:0005576; GO:0005615; GO:0005737	0.5696	1322	TRUE	3.064	1.54e-13	3.21e-12	9.732	6.723	8.829	48.12	60.65	53.19	98.02	85.1	48.85	84.67	57.24	70.38	25.09	19.53	16.23	5.522	13.18	20.55	0.3805	0.256	0.3415	2.154	2.719	2.446	3.869	3.573	1.96	3.926	2.643	3.285
ENSMUSG00000051236	ENSMUSG00000051236	Msrb3	protein_coding	-	10	120781096	120899101	protein_coding	methionine sulfoxide reductase B3 [Source:MGI Symbol;Acc:MGI:2443538]	MSRB3	GO:0006979; GO:0030091; GO:0055114	GO:0008113; GO:0008270; GO:0016491; GO:0016671; GO:0033743; GO:0046872; GO:0070191	GO:0005739; GO:0005783	0.4856	2202	TRUE	-1.37	1.55e-13	3.21e-12	453.5	392.6	488.5	158.9	117.6	308.1	403.5	456.1	426.8	134.5	201.7	175.4	771.6	867.5	943.7	735.5	721	681.1	10.64	8.975	11.34	4.271	3.165	8.507	9.563	11.5	10.28	3.745	5.591	4.916
ENSMUSG00000055407	ENSMUSG00000055407	Map6	protein_coding	+	7	99267447	99337137	protein_coding	microtubule-associated protein 6 [Source:MGI Symbol;Acc:MGI:1201690]	MAP6	GO:0000226; GO:0006810; GO:0032418; GO:0048813	GO:0005516; GO:0008017	GO:0005737; GO:0005794; GO:0005856; GO:0005874; GO:0048471	0.5868	3479	TRUE	-0.68	1.61e-13	3.34e-12	2540	2880	2540	1500	1535	1371	3023	2670	3016	1680	1664	1617	3197	3300	3019	3139	2549	3027	37.73	41.66	37.32	25.51	26.14	23.95	45.34	42.6	45.99	29.59	29.18	28.67
ENSMUSG00000028312	ENSMUSG00000028312	Smc2	protein_coding	+	4	52439243	52488260	protein_coding	structural maintenance of chromosomes 2 [Source:MGI Symbol;Acc:MGI:106067]	SMC2	GO:0007049; GO:0007067; GO:0007076; GO:0010032; GO:0030261; GO:0045132; GO:0051276; GO:0051301; GO:0051383	GO:0000166; GO:0005515; GO:0005524; GO:0046982	GO:0000228; GO:0000793; GO:0000796; GO:0005634; GO:0005694; GO:0005737; GO:0070062	0.4088	4130	TRUE	0.8128	1.62e-13	3.37e-12	786.9	839	691.6	1047	982.1	1318	737.6	813.7	717.1	1306	1308	1470	351.2	310.4	316.7	392.1	342.7	342.9	9.846	10.22	8.561	15	14.09	19.4	9.319	10.94	9.21	19.38	19.33	21.95
ENSMUSG00000034595	ENSMUSG00000034595	Ppp1r18	protein_coding	+	17	35865593	35875596	protein_coding	protein phosphatase 1, regulatory subunit 18 [Source:MGI Symbol;Acc:MGI:1923698]	PPP1R18	GO:0008150	GO:0003674; GO:0003779; GO:0019902	GO:0005575; GO:0005737; GO:0005856	0.5702	2752	TRUE	0.7811	1.77e-13	3.66e-12	1061	957.3	900.6	1097	1061	1117	1070	1087	1045	1779	1634	1609	688.7	668.1	582.4	829.1	801	770.6	19.92	17.51	16.73	23.59	22.84	24.67	20.28	21.92	20.15	39.63	36.23	36.08
ENSMUSG00000018470	ENSMUSG00000018470	Kcnab3	protein_coding	+	11	69326258	69333042	protein_coding	potassium voltage-gated channel, shaker-related subfamily, beta member 3 [Source:MGI Symbol;Acc:MGI:1336208]	KCNAB3	GO:0006810; GO:0006811; GO:0006813; GO:0034765	GO:0005244; GO:0005249; GO:0005515	GO:0005737; GO:0016021	0.5322	1804	TRUE	1.623	1.86e-13	3.85e-12	54.22	69.92	44.14	233.5	250.5	242	33.63	36.02	28.33	209.2	161	164.9	2.28	4.111	1.015	7.1	6.083	3.853	1.553	1.95	1.251	7.657	8.228	8.154	0.9724	1.108	0.8329	7.105	5.445	5.639
ENSMUSG00000024736	ENSMUSG00000024736	Tmem132a	protein_coding	-	19	10857822	10869940	protein_coding	transmembrane protein 132A [Source:MGI Symbol;Acc:MGI:2147810]	TMEM132A	GO:0043069	GO:0003674	GO:0005783; GO:0005794; GO:0016020; GO:0016021; GO:0070062	0.6222	3776	TRUE	0.9237	1.9e-13	3.93e-12	347.6	381.8	376.7	381.4	464.9	573.3	480.1	431.7	410.3	719.7	641.6	725.8	71.84	89.42	66.96	71.79	57.79	77.06	4.757	5.09	5.101	5.977	7.297	9.231	6.635	6.347	5.765	11.68	10.37	11.86
ENSMUSG00000047534	ENSMUSG00000047534	Mis18bp1	protein_coding	-	12	65132734	65172604	protein_coding	MIS18 binding protein 1 [Source:MGI Symbol;Acc:MGI:2145099]	MIS18BP1	GO:0007049; GO:0007067; GO:0008150; GO:0051301	GO:0003677; GO:0005515	GO:0000775; GO:0005575; GO:0005634; GO:0005694	0.3715	3151	TRUE	1.049	1.95e-13	4.01e-12	244.7	270.3	235.5	359.1	371.8	498.6	363.5	436.7	382	527.9	528.3	502.1	9.122	13.36	7.102	11.83	6.083	14.13	4.013	4.316	3.82	6.743	6.993	9.619	6.019	7.692	6.431	10.27	10.23	9.831
ENSMUSG00000016763	ENSMUSG00000016763	Scube1	protein_coding	-	15	83602583	83725021	protein_coding	signal peptide, CUB domain, EGF-like 1 [Source:MGI Symbol;Acc:MGI:1890616]	SCUBE1	GO:0051260	GO:0005509; GO:0046982	GO:0005576; GO:0005886; GO:0009897; GO:0009986; GO:0016020	0.5706	5345	TRUE	-1.25	2.07e-13	4.26e-12	1513	1410	2228	2380	2546	2792	1301	1118	1318	611.4	820.4	719.6	6753	8344	6587	21990	22140	23650	14.62	13.28	21.31	26.34	28.23	31.75	12.7	11.6	13.08	7.01	9.368	8.306
ENSMUSG00000032332	ENSMUSG00000032332	Col12a1	protein_coding	-	9	79598991	79718831	protein_coding	collagen, type XII, alpha 1 [Source:MGI Symbol;Acc:MGI:88448]	COL12A1	GO:0007155		GO:0005576; GO:0005578; GO:0005581; GO:0005595; GO:0005615; GO:0031012; GO:0070062; GO:1903561	0.4993	5035	TRUE	-0.6349	2.1e-13	4.31e-12	3296	3308	3155	546.8	501.4	975.8	4888	3560	3830	2118	2187	1968	1750	2086	2020	854.3	597.2	569	33.84	33.07	32.04	6.426	5.903	11.78	50.66	39.25	40.35	25.78	26.51	24.12
ENSMUSG00000027326	ENSMUSG00000027326	Casc5	protein_coding	+	2	119047119	119105501	protein_coding	cancer susceptibility candidate 5 [Source:MGI Symbol;Acc:MGI:1923714]	CASC5	GO:0007049; GO:0007059; GO:0007067; GO:0008608; GO:0010923; GO:0034501; GO:0051301; GO:0071173	GO:0003674	GO:0000775; GO:0000776; GO:0001669; GO:0005634; GO:0005654; GO:0005694; GO:0005737; GO:0070062	0.389	4359	TRUE	1.123	2.2e-13	4.52e-12	229.5	254.1	209.3	332.2	319.4	424.6	243.8	296.5	299.4	530.4	479.4	508.4	10.27	8.222	5.834	9.474	7.118	14.92	2.721	2.935	2.455	4.509	4.344	5.922	2.919	3.776	3.643	7.459	6.713	7.197
ENSMUSG00000034730	ENSMUSG00000034730	Adgrb1	protein_coding	+	15	74516195	74589465	protein_coding	adhesion G protein-coupled receptor B1 [Source:MGI Symbol;Acc:MGI:1933736]	ADGRB1	GO:0007166; GO:0007186; GO:0016525; GO:0051965	GO:0004888; GO:0004930; GO:0005515	GO:0005886; GO:0014069; GO:0016020; GO:0016021	0.6318	2802	TRUE	1.548	2.32e-13	4.76e-12	136.3	160	97.09	55.16	56.91	41.91	64.38	60.26	65.46	483.1	344.6	348.7	37.63	23.65	48.68	71	113.6	37.26	2.513	2.873	1.771	1.165	1.204	0.9092	1.199	1.194	1.239	10.57	7.506	7.678
ENSMUSG00000037313	ENSMUSG00000037313	Tacc3	protein_coding	+	5	33658128	33678995	protein_coding	transforming, acidic coiled-coil containing protein 3 [Source:MGI Symbol;Acc:MGI:1341163]	TACC3	GO:0000226; GO:0001666; GO:0008283; GO:0021987; GO:0022008; GO:0022027; GO:0030097; GO:0030953; GO:0032886; GO:0042994; GO:0051726	GO:0005515; GO:0019904	GO:0005737; GO:0005813; GO:0015630	0.4977	1481	TRUE	0.8914	2.41e-13	4.92e-12	433.8	449.1	362	483.5	452.4	663	427.1	570.2	470.9	774.5	801.4	753.1	80.97	77.1	92.33	121.5	70.98	77.08	15.14	15.26	12.5	19.32	18.11	27.22	15.05	21.37	16.87	32.05	33.03	31.38
ENSMUSG00000020897	ENSMUSG00000020897	Aurkb	protein_coding	+	11	69045647	69051664	protein_coding	aurora kinase B [Source:MGI Symbol;Acc:MGI:107168]	AURKB	GO:0000122; GO:0002903; GO:0006468; GO:0007049; GO:0007052; GO:0007067; GO:0016310; GO:0031577; GO:0032091; GO:0032465; GO:0032467; GO:0034501; GO:0034644; GO:0036089; GO:0043146; GO:0043988; GO:0051256; GO:0051301	GO:0000166; GO:0004672; GO:0004674; GO:0004712; GO:0005515; GO:0005524; GO:0016301; GO:0016740; GO:0035174; GO:0046872	GO:0000775; GO:0000776; GO:0000779; GO:0000780; GO:0005634; GO:0005694; GO:0005737; GO:0005819; GO:0005856; GO:0005876; GO:0010369; GO:0030496; GO:0031616; GO:0032133; GO:0051233; GO:0097431	0.5246	1102	TRUE	1.068	2.56e-13	5.22e-12	314.2	355	267.8	492.9	378.5	640.9	385.6	447.9	441.6	672.4	608.2	700.6	7.982	6.167	5.073	11.05	4.035	1.284	14.73	16.21	12.42	26.46	20.35	35.35	18.26	22.55	21.25	37.39	33.68	39.22
ENSMUSG00000062151	ENSMUSG00000062151	Unc13c	protein_coding	-	9	73479422	73968966	protein_coding	unc-13 homolog C (C. elegans) [Source:MGI Symbol;Acc:MGI:2149021]	UNC13C	GO:0006887; GO:0007165; GO:0007268; GO:0035556	GO:0001566; GO:0019992; GO:0046872	GO:0005737; GO:0005886; GO:0016020; GO:0030054; GO:0045202	0.4614	7714	TRUE	-1.143	2.75e-13	5.61e-12	399.8	435.9	409.6	237.8	232.6	207.6	745.4	766.2	755.7	194.3	194.5	174.3	1227	859.7	1683	776.7	494.4	588.5	2.678	2.844	2.715	1.824	1.787	1.636	5.042	5.513	5.197	1.544	1.539	1.395
ENSMUSG00000035842	ENSMUSG00000035842	Ddx11	protein_coding	+	17	66123520	66152167	protein_coding	DEAD/H (Asp-Glu-Ala-Asp/His) box helicase 11 [Source:MGI Symbol;Acc:MGI:2443590]	DDX11	GO:0006139; GO:0007049; GO:0007062	GO:0000166; GO:0003676; GO:0003677; GO:0003690; GO:0003697; GO:0003723; GO:0004003; GO:0004386; GO:0005524; GO:0008026; GO:0008094; GO:0016787; GO:0016818; GO:0046872; GO:0051536; GO:0051539	GO:0000790; GO:0000922; GO:0005634; GO:0005654; GO:0005730; GO:0005737; GO:0030496; GO:0070062	0.5175	4149	TRUE	1.418	2.83e-13	5.76e-12	75.08	61.85	61.8	89.19	93.06	119.9	73.88	104.4	98.98	180.6	170.6	183.8	14.82	17.47	12.18	19.07	17.24	17.98	0.9352	0.7503	0.7616	1.272	1.329	1.757	0.9293	1.397	1.266	2.668	2.51	2.734
ENSMUSG00000022360	ENSMUSG00000022360	Atad2	protein_coding	-	15	58094047	58135082	protein_coding	ATPase family, AAA domain containing 2 [Source:MGI Symbol;Acc:MGI:1917722]	ATAD2	GO:0006351; GO:0006355; GO:0031936; GO:0045893; GO:0045944	GO:0000166; GO:0003682; GO:0005515; GO:0005524; GO:0016787; GO:0016887; GO:0042393	GO:0005634; GO:0005654; GO:0070062	0.4149	5683	TRUE	0.8543	2.93e-13	5.94e-12	534.6	599.4	482.8	725.6	682.9	1159	743.7	734.9	679.2	984.7	951.2	1000	229.2	231.3	228	207.1	178.3	200.9	4.861	5.308	4.344	7.555	7.123	12.4	6.829	7.179	6.341	10.62	10.22	10.86
ENSMUSG00000024758	ENSMUSG00000024758	Rtn3	protein_coding	-	19	7425901	7483289	protein_coding	reticulon 3 [Source:MGI Symbol;Acc:MGI:1339970]	RTN3	GO:0006810; GO:0006915; GO:0016192; GO:0071786	GO:0005515	GO:0005783; GO:0005794; GO:0012505; GO:0016020; GO:0016021; GO:0070062	0.4689	3638	TRUE	-0.6311	2.95e-13	5.98e-12	5039	5570	5536	4222	3948	3571	5108	4477	4911	3247	3539	3600	8942	9402	9680	10100	9575	9104	71.57	77.06	77.8	68.67	64.32	59.67	73.28	68.31	71.62	54.71	59.38	61.05
ENSMUSG00000052593	ENSMUSG00000052593	Adam17	protein_coding	-	12	21323509	21373632	protein_coding	a disintegrin and metallopeptidase domain 17 [Source:MGI Symbol;Acc:MGI:1096335]	ADAM17	GO:0001666; GO:0001934; GO:0002467; GO:0006508; GO:0006509; GO:0007155; GO:0007173; GO:0007219; GO:0007220; GO:0008284; GO:0010820; GO:0030183; GO:0030307; GO:0030335; GO:0030511; GO:0030512; GO:0031659; GO:0032496; GO:0032722; GO:0033025; GO:0033077; GO:0033627; GO:0035625; GO:0042493; GO:0043066; GO:0045741; GO:0048536; GO:0048870; GO:0050830; GO:0051088; GO:0051272; GO:0055099	GO:0004222; GO:0005112; GO:0005138; GO:0005178; GO:0005515; GO:0008233; GO:0008237; GO:0008270; GO:0016787; GO:0017124; GO:0030165; GO:0046872	GO:0005576; GO:0005737; GO:0005886; GO:0005887; GO:0005911; GO:0005925; GO:0009986; GO:0015629; GO:0016020; GO:0016021; GO:0016324; GO:0032587; GO:0045121	0.4653	3208	TRUE	0.6866	3.05e-13	6.18e-12	2808	3329	2798	3012	3254	3310	2338	1932	1976	4790	4863	4705	1237	1125	1157	1658	1591	1665	45.23	52.23	44.59	55.56	60.12	62.73	38.03	33.42	32.68	91.53	92.53	90.5
ENSMUSG00000025340	ENSMUSG00000025340	Rabgef1	protein_coding	+	5	130171798	130214342	protein_coding	RAB guanine nucleotide exchange factor (GEF) 1 [Source:MGI Symbol;Acc:MGI:1929459]	RABGEF1	GO:0001933; GO:0002686; GO:0006612; GO:0006810; GO:0006897; GO:0015031; GO:0016567; GO:0033004; GO:0043305; GO:0043547; GO:0046580; GO:0048261; GO:0050728; GO:0060368; GO:1900165; GO:1900235	GO:0003677; GO:0005515; GO:0008270; GO:0017112; GO:0017137; GO:0046872; GO:0061630	GO:0005737; GO:0005768; GO:0005769; GO:0031982	0.4832	1264	TRUE	-1.014	3.13e-13	6.32e-12	703.5	906.2	662.2	407.2	372.2	399.8	701.4	738.6	789.4	373.5	380.4	374	1152	1526	1172	859	778.7	751.4	28.76	36.07	26.78	19.06	17.45	19.22	28.95	32.43	33.12	18.11	18.36	18.25
ENSMUSG00000022964	ENSMUSG00000022964	Tmem50b	protein_coding	-	16	91574503	91597800	protein_coding	transmembrane protein 50B [Source:MGI Symbol;Acc:MGI:1925225]	TMEM50B			GO:0005783; GO:0005886; GO:0016020; GO:0016021	0.5177	1284	TRUE	-0.7058	3.16e-13	6.37e-12	1354	1393	1380	918.9	915.6	817.6	888.6	605	772.8	821.8	858.6	841.4	1170	1112	1187	1095	987.6	1039	54.48	54.57	54.94	42.32	42.25	38.69	36.1	26.14	31.91	39.21	40.8	40.41
ENSMUSG00000003534	ENSMUSG00000003534	Ddr1	protein_coding	-	17	35681567	35704621	protein_coding	discoidin domain receptor family, member 1 [Source:MGI Symbol;Acc:MGI:99216]	DDR1	GO:0001558; GO:0001952; GO:0006468; GO:0007169; GO:0007565; GO:0007566; GO:0007595; GO:0008285; GO:0010715; GO:0014909; GO:0016310; GO:0018108; GO:0038063; GO:0038083; GO:0043583; GO:0044319; GO:0046777; GO:0060444; GO:0060749; GO:0061302	GO:0000166; GO:0004672; GO:0004713; GO:0004714; GO:0005518; GO:0005524; GO:0016301; GO:0016740; GO:0038062; GO:0046872	GO:0005615; GO:0005886; GO:0005887; GO:0016020; GO:0016021; GO:0016323; GO:0043235; GO:0070062	0.6004	2279	TRUE	0.7704	3.2e-13	6.44e-12	838.3	778.5	741.6	1230	1110	1512	333.4	451.7	479.7	1418	1357	1252	1781	2234	1827	3159	2725	3365	19.01	17.19	16.63	31.93	28.86	40.33	7.633	11	11.16	38.13	36.34	33.89
ENSMUSG00000045763	ENSMUSG00000045763	Basp1	protein_coding	-	15	25363285	25413764	protein_coding	brain abundant, membrane attached signal protein 1 [Source:MGI Symbol;Acc:MGI:1917600]	BASP1	GO:0045892; GO:0072112	GO:0003714; GO:0005515; GO:0019904; GO:0044212	GO:0005634; GO:0005737; GO:0005886; GO:0008180; GO:0016020; GO:0016607; GO:0030054; GO:0031982; GO:0042995; GO:0070062	0.5663	1847	TRUE	1.328	3.45e-13	6.95e-12	122.3	149.5	120.7	389.5	472.8	239.7	219.1	150.3	171	311.3	298.1	380.6	70.7	21.32	169.4	40.12	32.45	42.33	3.423	4.073	3.34	12.48	15.17	7.891	6.191	4.518	4.911	10.33	9.853	12.72
ENSMUSG00000039100	ENSMUSG00000039100	mar-06	protein_coding	-	15	31455899	31531037	protein_coding	membrane-associated ring finger (C3HC4) 6 [Source:MGI Symbol;Acc:MGI:2442773]	mar-06	GO:0010498; GO:0070936	GO:0004842; GO:0008270; GO:0008766; GO:0016874; GO:0018169; GO:0019899; GO:0031624; GO:0043773; GO:0043774; GO:0046872; GO:0070735; GO:0070736; GO:0070737; GO:0070738; GO:0070739; GO:0070740	GO:0005783; GO:0016020; GO:0016021; GO:0030176	0.446	6236	TRUE	-0.6495	3.48e-13	7e-12	2800	3204	2958	2352	2305	1990	2662	2690	2967	1936	1916	1846	4529	4940	4275	4168	3574	3521	23.21	25.86	24.25	22.32	21.91	19.4	22.28	23.95	25.24	19.03	18.76	18.26
ENSMUSG00000008859	ENSMUSG00000008859	Rala	protein_coding	-	13	17880575	17944239	protein_coding	v-ral simian leukemia viral oncogene homolog A (ras related) [Source:MGI Symbol;Acc:MGI:1927243]	RALA	GO:0000910; GO:0006887; GO:0007049; GO:0007165; GO:0007264; GO:0007265; GO:0017157; GO:0031532; GO:0051301; GO:0051491; GO:0051665	GO:0000166; GO:0003924; GO:0005515; GO:0005525; GO:0017022; GO:0019003; GO:0031625; GO:0031755; GO:0051117	GO:0005886; GO:0005925; GO:0009986; GO:0016020; GO:0030139; GO:0032154; GO:0043209; GO:0070062	0.4378	2684	TRUE	-0.759	3.74e-13	7.5e-12	2188	2290	2663	1616	1643	1403	1895	1625	1847	1331	1489	1375	2349	2330	2471	2113	1790	1832	42.14	42.94	50.74	35.63	36.28	31.78	36.85	33.61	36.52	30.4	33.86	31.61
ENSMUSG00000028820	ENSMUSG00000028820	Sfpq	protein_coding	+	4	127021324	127031236	protein_coding	splicing factor proline/glutamine rich (polypyrimidine tract binding protein associated) [Source:MGI Symbol;Acc:MGI:1918764]	SFPQ	GO:0000122; GO:0000380; GO:0000724; GO:0006281; GO:0006351; GO:0006355; GO:0006397; GO:0006974; GO:0008380; GO:0042752; GO:0042754; GO:0045876; GO:0045892; GO:0048511; GO:0051276; GO:0051726; GO:0070932; GO:1902177	GO:0000166; GO:0000976; GO:0001047; GO:0003676; GO:0003677; GO:0003723; GO:0005515; GO:0042826; GO:0044212; GO:0044822	GO:0000785; GO:0005634; GO:0005654; GO:0005737; GO:0016363; GO:0042382	0.4987	3465	TRUE	0.7173	3.79e-13	7.6e-12	3234	2707	3479	4537	4671	3686	4178	3858	3420	5004	5156	5247	2416	2279	2079	2426	2299	2095	48.23	39.32	51.33	77.48	79.9	64.67	62.93	61.81	52.37	88.52	90.84	93.43
ENSMUSG00000018167	ENSMUSG00000018167	Stard3	protein_coding	+	11	98358368	98381099	protein_coding	START domain containing 3 [Source:MGI Symbol;Acc:MGI:1929618]	STARD3	GO:0006694; GO:0006701; GO:0006810; GO:0006869	GO:0003674; GO:0008289; GO:0015485; GO:0017127	GO:0005737; GO:0005739; GO:0005765; GO:0005768; GO:0005770; GO:0016020; GO:0016021	0.5739	2070	TRUE	0.715	3.93e-13	7.87e-12	1109	1201	1062	1345	1398	1348	592.4	817.5	551	1930	1797	1810	663.6	687.6	550.9	718.6	765.5	823.3	27.7	29.19	26.24	38.44	40.03	39.58	14.94	21.92	14.12	57.15	52.99	53.95
ENSMUSG00000031134	ENSMUSG00000031134	Rbmx	protein_coding	-	X	57383530	57393036	protein_coding	RNA binding motif protein, X chromosome [Source:MGI Symbol;Acc:MGI:1343044]	RBMX	GO:0000381; GO:0001649; GO:0006351; GO:0006366; GO:0006376; GO:0006397; GO:0006509; GO:0008380; GO:0045893; GO:0045944; GO:0071347	GO:0000166; GO:0001047; GO:0003676; GO:0003682; GO:0003723; GO:0003727; GO:0003729; GO:0044822	GO:0005615; GO:0005634; GO:0005681; GO:0005719; GO:0016020; GO:0030529; GO:0044530; GO:0070062; GO:0071013	0.4741	1850	TRUE	0.8367	4.01e-13	8.01e-12	973.7	956.1	1183	1086	1171	1271	915.6	1107	956.5	1984	1847	1677	1027	1001	899.1	853	730.9	710.3	27.19	26.01	32.69	34.74	37.49	41.75	25.82	33.22	27.42	65.72	60.92	55.93
ENSMUSG00000015944	ENSMUSG00000015944	Gatsl2	protein_coding	+	5	134099711	134144343	protein_coding	GATS protein-like 2 [Source:MGI Symbol;Acc:MGI:1933384]	GATSL2	GO:0008150	GO:0003674	GO:0005575	0.546	4102	TRUE	-0.7429	4.11e-13	8.21e-12	1195	1163	1154	1494	1360	1420	321.4	379.3	385.1	741.1	666.8	687.2	1622	1924	1423	1567	1564	1672	15.06	14.27	14.39	21.54	19.64	21.04	4.088	5.132	4.98	11.07	9.921	10.34
ENSMUSG00000018427	ENSMUSG00000018427	Ypel2	protein_coding	-	11	86936425	86993707	protein_coding	yippee-like 2 (Drosophila) [Source:MGI Symbol;Acc:MGI:1925114]	YPEL2	GO:0008150	GO:0003674	GO:0005575; GO:0005634	0.4669	4847	TRUE	-0.6374	4.26e-13	8.49e-12	5391	4667	4785	2235	1886	1601	3980	4104	4897	3251	3262	3009	1122	1213	1184	1147	922.2	971	57.49	48.46	50.47	27.28	23.07	20.08	42.86	47	53.6	41.12	41.08	38.31
ENSMUSG00000031700	ENSMUSG00000031700	Gpt2	protein_coding	+	8	85492576	85527560	protein_coding	glutamic pyruvate transaminase (alanine aminotransferase) 2 [Source:MGI Symbol;Acc:MGI:1915391]	GPT2	GO:0006103; GO:0009058; GO:0042851	GO:0003824; GO:0004021; GO:0008483; GO:0016740; GO:0030170	GO:0005739	0.5199	2532	TRUE	0.9312	4.29e-13	8.53e-12	935.7	699.3	871.1	1815	1897	1353	661.8	539.8	601.8	1685	1455	1616	3521	3666	2659	3053	2828	2796	19.1	13.9	17.59	42.42	44.39	32.49	13.64	11.83	12.61	40.78	35.07	39.37
ENSMUSG00000030088	ENSMUSG00000030088	Aldh1l1	protein_coding	+	6	90550789	90600203	protein_coding	aldehyde dehydrogenase 1 family, member L1 [Source:MGI Symbol;Acc:MGI:1340024]	ALDH1L1	GO:0006730; GO:0008152; GO:0009058; GO:0009258; GO:0055114	GO:0003824; GO:0004029; GO:0004030; GO:0005515; GO:0008168; GO:0016155; GO:0016491; GO:0016620; GO:0016742; GO:0032403; GO:0033721	GO:0005737; GO:0005739; GO:0043234; GO:0070062	0.5444	2623	TRUE	-1.888	4.41e-13	8.75e-12	105.7	115.6	100.1	184.2	177	123.5	111.6	146	152.4	26.16	32.2	28.35	347.8	547.8	366.3	358.1	421.8	405.9	2.081	2.218	1.95	4.155	3.998	2.862	2.22	3.088	3.082	0.6112	0.7491	0.6668
ENSMUSG00000031561	ENSMUSG00000031561	Tenm3	protein_coding	-	8	48227682	48844026	protein_coding	teneurin transmembrane protein 3 [Source:MGI Symbol;Acc:MGI:1345183]	TENM3	GO:0007155; GO:0007156; GO:0007165; GO:0010976; GO:0030154; GO:0048593; GO:0097264	GO:0042803; GO:0046982	GO:0005887; GO:0016020; GO:0016021; GO:0042995	0.5394	5048	TRUE	0.8391	4.55e-13	9.02e-12	3330	4251	2967	6609	6816	5395	3899	4004	4182	6491	5890	6468	1483	1253	1196	970.3	839.7	897.8	34.09	42.38	30.04	77.46	80.02	64.97	40.3	44.02	43.94	78.8	71.21	79.06
ENSMUSG00000037552	ENSMUSG00000037552	Plekhg2	protein_coding	-	7	28359604	28372599	protein_coding	pleckstrin homology domain containing, family G (with RhoGef domain) member 2 [Source:MGI Symbol;Acc:MGI:2141874]	PLEKHG2	GO:0035023	GO:0005085; GO:0005089		0.5854	2918	TRUE	-1.029	4.79e-13	9.49e-12	6834	9447	6198	2340	2554	2784	3871	7967	8120	4054	3789	3145	2946	3661	2960	1947	1525	1926	121	162.9	108.6	47.45	51.87	58	69.24	151.6	147.6	85.16	79.25	66.5
ENSMUSG00000034906	ENSMUSG00000034906	Ncaph	protein_coding	-	2	127103809	127133954	protein_coding	non-SMC condensin I complex, subunit H [Source:MGI Symbol;Acc:MGI:2444777]	NCAPH	GO:0007049; GO:0007067; GO:0007076; GO:0030261; GO:0051301		GO:0000796; GO:0005634; GO:0005694; GO:0005737; GO:0016020	0.4867	1589	TRUE	0.9191	4.84e-13	9.56e-12	369.8	431.6	338.4	417.8	434.1	633.3	390.6	402.5	412.3	749.6	694	726.9	19.38	21.58	22.32	14.2	18.24	12.84	12.02	13.66	10.88	15.55	16.19	24.22	12.82	14.05	13.76	28.9	26.65	28.21
[truncated: 12,499 more rows]
[truncated: 7 more columns]

## Sheet: Control vs TSC1KO
Identifier	gene_id	gene_name	type	strand	seqid	start	end	biotypes	description	hgnc_symbol	GO BP	GO MF	GO CC	gc	width	isPresent	log2 Ratio	pValue	fdr	Dev1 [normalized count]	Dev2 [normalized count]	Dev3 [normalized count]	Dev4 [normalized count]	Dev5 [normalized count]	Dev6 [normalized count]	Dev7 [normalized count]	Dev8 [normalized count]	Dev9 [normalized count]	Dev10 [normalized count]	Dev11 [normalized count]	Dev12 [normalized count]	Maint1 [normalized count]	Maint2 [normalized count]	Maint3 [normalized count]	Maint4 [normalized count]	Maint5 [normalized count]	Maint6 [normalized count]	Dev1 [FPKM]	Dev2 [FPKM]	Dev3 [FPKM]	Dev4 [FPKM]	Dev5 [FPKM]	Dev6 [FPKM]	Dev7 [FPKM]	Dev8 [FPKM]	Dev9 [FPKM]	Dev10 [FPKM]	Dev11 [FPKM]	Dev12 [FPKM]
[truncated: 13,833 more rows]
[truncated: 7 more columns]

[truncated: 3 more sheets: Control vs RaptorKO, mTORC1-induced genes, mTORC1-repressed genes]
