# Supplementary material for: Dual function of the PI3K-Akt-mTORC1 axis in myelination of the peripheral nervous system
Source: eLife. 2017 Sep 7;6:e29241. doi: 10.7554/eLife.29241 (PMC5589416; doi:10.7554/eLife.29241)
Supplement: Figure 4—source data 1. [file elife-29241-fig4-data1.xlsx]

## Sheet: Tabelle1
	pS6/S6			pAkt/Akt			P0/Tubulin			MBP/Tubulin
	Mouse 1	Mouse 2	Mouse 3	Mouse 1	Mouse 2	Mouse 3	Mouse 1	Mouse 2	Mouse 3	Mouse 1	Mouse 2	Mouse 3
E17.5	6.54998	4.73628	2.79758	0.673452	0.406811	0.209548	0	0	0	0	0	0
P1	2.83826	3.50865	4.57987	1.6045	1.44069	1.78207	0.097819	0.0413794	0.0855449	0.025867	0.0157606	0.0100819
P5	0.512645	1.38872	1.09863	0.937275	1.08499	0.977732	1.05929	0.398208	1.5425	0.806561	0.890446	1.30299
P14	0.970075	1.35499	0.997317	0.118534	0.261138	0.482266	2.00619	0.52935	1.59283	4.52897	2.8097	3.2566
P24	0.89549	0.777813	2.29305	0.217257	0.357385	0.0993986	1.69117	0.767574	1.63359	3.9936	5.63909	4.78532
