# Supplementary material for: Dual function of the PI3K-Akt-mTORC1 axis in myelination of the peripheral nervous system
Source: eLife. 2017 Sep 7;6:e29241. doi: 10.7554/eLife.29241 (PMC5589416; doi:10.7554/eLife.29241)
Supplement: Figure 4—source data 2. [file elife-29241-fig4-data2.xlsx]

## Sheet: Tabelle1
Krox20 mRNA fold change	E17.5	P1	P5	P14	P24
	1.23139	6.51434	10.0581	8.18861	5.47788
	1.51952	8.24557	7.83691	6.9819	4.38817
	0.586534	6.12037	12.4403	9.82837	8.77634
	1.01416	7.32901		7.14509	7.41417
	0.62718
	1.02121
